# Supplementary material for: SNP associations in the L-citrulline metabolic pathway and vascular aging in the Japanese population
Source: PLoS One. 2025 May 29;20(5):e0323778. doi: 10.1371/journal.pone.0323778 (PMC12121766; doi:10.1371/journal.pone.0323778)
Supplement: S1 Table — SD: standard deviation of mean, SE: standard error of mean, L95: lower 95% confidence interval, U95: upper 95% confidence interval. (XLSX) [file pone.0323778.s001.xlsx]

## Sheet: S1 Table
Questionnaire	Subscale or question	Mean	SD	SE	L95	U95
POMS2	Total Mood Disturbance (TMD)	47.3723	8.58661	0.192339	46.9951	47.7495
POMS2	Anger-Hostility (AH)	47.3969	8.48845	0.19014	47.024	47.7698
POMS2	Confusion-Bewilderment (CB)	46.6864	8.14215	0.182384	46.3287	47.0441
POMS2	Depression-Dejection (DD)	48.3442	8.612	0.192908	47.9659	48.7225
POMS2	Fatigue-Inertia (FI)	47.1555	9.33361	0.209072	46.7455	47.5656
POMS2	Tension-Anxiety (TA)	48.5795	8.91987	0.199804	48.1877	48.9714
POMS2	Vigor-Activity (VA)	51.3031	9.98596	0.223685	50.8644	51.7417
POMS2	Friendliness (F)	51.8635	9.4922	0.212624	51.4465	52.2805
SF-36	Physical Functioning (PF)	52.4428	5.88407	0.131704	52.1845	52.7011
SF-36	Role Physical (RP)	51.7401	8.03608	0.179872	51.3874	52.0929
SF-36	Bodily Pain (BP)	49.4603	8.95965	0.200544	49.067	49.8536
SF-36	General Health (GH)	53.7712	9.41602	0.210759	53.3579	54.1846
SF-36	Vitality (VT)	51.8554	10.1315	0.226774	51.4106	52.3001
SF-36	Social Functioning (SF)	52.4109	8.40005	0.188019	52.0421	52.7796
SF-36	Role Emotional (RE)	51.0144	8.44247	0.188968	50.6438	51.385
SF-36	Mental Health (MH)	53.6153	8.79449	0.196848	53.2293	54.0014
VAS	Feel cold on the body	4.83567	3.0768	0.0688683	4.70061	4.97073
VAS	Feel cold in the hands and feet	5.55361	3.23261	0.0723557	5.41171	5.69551
VAS	Feel swelling in the hands and feet	3.20541	3.1182	0.069795	3.06853	3.34229
VAS	Feel my body warming up	4.18788	2.39826	0.0536804	4.0826	4.29315
VAS	Feel a paleness in my face	2.90581	2.71174	0.0606971	2.78678	3.02485
VAS	Feel a decrease in skin elasticity	5.61122	2.75192	0.0615965	5.49042	5.73202
VAS	Feel increased dizziness	2.41733	2.92079	0.0653762	2.28912	2.54555
VAS	Feel numbness of limbs	2.31513	2.91627	0.0652752	2.18712	2.44314
VAS	Feel tired easily	5.43888	2.6987	0.0604052	5.32041	5.55734
VAS	Feel eye fatigue	6.4504	2.65512	0.0594298	6.33385	6.56695
VAS	Feel bad on awakening	4.50952	2.96874	0.0664496	4.3792	4.63984
VAS	Feel difficulty in getting sleep	3.83768	3.20506	0.071739	3.69698	3.97837
VAS	Feel my sleep has become light	4.89629	3.07448	0.0688162	4.76133	5.03125
VAS	Feel tired when waking from sleep	4.20391	2.9229	0.0654236	4.0756	4.33221
VAS	Feel numbness of limbs when waking from sleep	1.33116	2.36432	0.0529208	1.22738	1.43495
VAS	Feel palpitations and shortness of breath	2.88527	3.00165	0.0671861	2.75351	3.01703
VAS	Feel lower back pain	4.72144	3.30983	0.0740841	4.57615	4.86673
VAS	Feel stiff shoulders	5.85772	3.23186	0.0723389	5.71585	5.99958
VAS	Feel joint pain	3.53307	3.03883	0.0680184	3.39967	3.66646
VAS	Feel too lazy to move my body	3.87575	2.91717	0.0652952	3.7477	4.00381
VAS	Feel forgetfulness	5.23347	2.85798	0.0639703	5.10801	5.35892
VAS	Feel having become easy to gain and hard to lose weight	5.71343	3.47667	0.0778186	5.56081	5.86604
VAS	Feel being liven up	4.74098	2.26171	0.050624	4.6417	4.84026
VAS	Feel unwell in the stomach and intestines by stress	3.24349	2.97809	0.0666588	3.11276	3.37422
VAS	Feel to think about this and that when asleep	3.65731	3.10546	0.0695098	3.521	3.79363
VAS	Feel to have become hard to get my thoughts together	3.62826	2.89552	0.0648107	3.50115	3.75536
VAS	Feel unable to remember little things	5.89479	2.69539	0.0603311	5.77647	6.01311
VAS	Feel there are many mistakes in what I do	3.86573	2.67505	0.0598759	3.74831	3.98316
VAS	Feel frequently distracted	4.43136	2.7749	0.0621107	4.30955	4.55317
