# Supplementary material for: SNP associations in the L-citrulline metabolic pathway and vascular aging in the Japanese population
Source: PLoS One. 2025 May 29;20(5):e0323778. doi: 10.1371/journal.pone.0323778 (PMC12121766; doi:10.1371/journal.pone.0323778)
Supplement: S2 Table — (XLSX) [file pone.0323778.s002.xlsx]

## Sheet: S2_Table
Trait	Questionnaire	Subscale or question	Case definition	Control definition	Number of cases	Number of controls	The number of GWAS analyzed SNPs
Mood disturbance	POMS2	Total Mood Disturbance (TMD)	TMD > 50	TMD ≤ 50	566	1427	5246767
Anger	POMS2	Anger-Hostility (AH)	AH > 50	AH ≤ 50	565	1428	5246761
Confusion	POMS2	Confusion-Bewilderment (CB)	CB > 50	CB ≤ 50	509	1484	5246702
Depression	POMS2	Depression-Dejection (DD)	DD > 50	DD ≤ 50	579	1414	5246749
Fatigue	POMS2	Fatigue-Inertia (FI)	FI > 50	FI ≤ 50	546	1447	5246650
Tension	POMS2	Tension-Anxiety (TA)	TA > 50	TA ≤ 50	652	1341	5246790
Lethargy	POMS2	Vigor-Activity (VA)	VA < 50	VA ≥ 50	949	1044	5247079
Unfriendliness	POMS2	Friendliness (F)	F < 50	F ≥ 50	775	1218	5247007
Poor physical functioning	SF-36	Physical Functioning (PF)	PF < 50	PF ≥ 50	433	1560	5246599
Poor role physical	SF-36	Role Physical (RP)	RP < 50	RP ≥ 50	524	1469	5246623
Body pain	SF-36	Bodily Pain (BP)	BP < 50	BP ≥ 50	1090	903	5247331
Poor general health	SF-36	General Health (GH)	GH < 50	GH ≥ 50	681	1312	5249005
Poor vitality	SF-36	Vitality (VT)	VT < 50	VT ≥ 50	660	1333	5248996
Poor social functioning	SF-36	Social Functioning (SF)	SF < 50	SF ≥ 50	515	1478	5248785
Role limitations due to emotional problems	SF-36	Role Emotional (RE)	RE < 50	RE ≥ 50	711	1282	5249010
Poor mental health	SF-36	Mental Health (MH)	MH < 50	MH ≥ 50	448	1545	5248736
Poor physical functioning with negative mood states	SF-36	Physical Functioning (PF)	PF ≤ 49	PF ≥ 55	433	591	5247652
Poor role physical with negative mood states	SF-36	Role Physical (RP)	RP ≤ 45	RP ≥ 50	406	1185	5247009
Body pain with negative mood states	SF-36	Bodily Pain (BP)	BP ≤ 44	BP ≥ 53	656	895	5249449
Poor general health with negative mood states	SF-36	General Health (GH)	GH ≤ 46	GH ≥ 60	392	659	5249687
Poor vitality with negative mood states	SF-36	Vitality (VT)	VT ≤ 39	VT ≥ 60	239	418	5250095
Poor social functioning with negative mood states	SF-36	Social Functioning (SF)	SF ≤ 45	SF ≥ 56	277	1205	5249016
Role limitations due to emotional problems with negative mood states	SF-36	Role Emotional (RE)	RE ≤ 41	RE ≥ 56	230	1087	5249217
Poor mental health with negative mood states	SF-36	Mental Health (MH)	MH ≤ 39	MH ≥ 61	184	371	5250197
Cold body	VAS	Feel cold on the body	VAS score ≥ 7	VAS score ≤ 3	732	685	5249629
Cold hands and feet	VAS	Feel cold in the hands and feet	VAS score ≥ 8	VAS score ≤ 3	681	587	5249824
Swelling hands and feet	VAS	Feel swelling in the hands and feet	VAS score ≥ 7	VAS score ≤ 3	379	1113	5249077
Warm body	VAS	Feel my body warming up	VAS score ≤ 3	VAS score ≥ 7	709	310	5250200
Pale face	VAS	Feel a paleness in my face	VAS score ≥ 7	VAS score ≤ 3	188	1118	5249184
Decreased skin elasticity	VAS	Feel a decrease in skin elasticity	VAS score ≥ 7	VAS score ≤ 3	495	436	5250140
Dizziness	VAS	Feel increased dizziness	VAS score ≥ 7	VAS score ≤ 3	217	1294	5249045
Numbness of limbs	VAS	Feel numbness of limbs	VAS score ≥ 7	VAS score ≤ 3	240	1350	5248852
Tired easily	VAS	Feel tired easily	VAS score ≥ 7	VAS score ≤ 3	777	468	5250023
Eye fatigue	VAS	Feel eye fatigue	VAS score ≥ 8	VAS score ≤ 3	774	303	5250269
Bad awakening	VAS	Feel bad on awakening	VAS score ≥ 7	VAS score ≤ 3	554	741	5249573
Difficulty in getting sleep	VAS	Feel difficulty in getting sleep	VAS score ≥ 7	VAS score ≤ 3	462	965	5249410
Light sleep	VAS	Feel my sleep has become light	VAS score ≥ 7	VAS score ≤ 3	687	665	5249716
Tired when waking from sleep	VAS	Feel tired when waking from sleep	VAS score ≥ 7	VAS score ≤ 3	474	812	5249507
Numbness of limbs when waking from sleep	VAS	Feel numbness of limbs when waking from sleep	VAS score ≥ 7	VAS score ≤ 3	107	1635	5248642
Palpitations and shortness of breath	VAS	Feel palpitations and shortness of breath	VAS score ≥ 7	VAS score ≤ 3	284	1189	5249098
Lower back pain	VAS	Feel lower back pain	VAS score ≥ 7	VAS score ≤ 3	766	737	5249603
Stiff shoulders	VAS	Feel stiff shoulders	VAS score ≥ 8	VAS score ≤ 3	736	503	5249888
Joint pain	VAS	Feel joint pain	VAS score ≥ 7	VAS score ≤ 3	375	991	5249291
Too lazy to move my body	VAS	Feel too lazy to move my body	VAS score ≥ 7	VAS score ≤ 3	400	906	5249454
Forgetfulness	VAS	Feel forgetfulness	VAS score ≥ 7	VAS score ≤ 3	757	549	5249990
Tendency to gain weight	VAS	Feel having become easy to gain and hard to lose weight	VAS score ≥ 8	VAS score ≤ 3	740	536	5249963
Liven up	VAS	Feel being liven up	VAS score ≤ 3	VAS score ≥ 7	518	407	5249972
Unwell in the stomach and intestines by stress	VAS	Feel unwell in the stomach and intestines by stress	VAS score ≥ 7	VAS score ≤ 3	304	1083	5249221
Tendency to think about this and that when asleep	VAS	Feel to think about this and that when asleep	VAS score ≥ 7	VAS score ≤ 3	422	1014	5249364
Hard to get thoughts together	VAS	Feel to have become hard to get my thoughts together	VAS score ≥ 7	VAS score ≤ 3	361	958	5249437
Unable to remember little things	VAS	Feel unable to remember little things	VAS score ≥ 8	VAS score ≤ 3	561	403	5250174
Tendency to make many mistakes	VAS	Feel there are many mistakes in what I do	VAS score ≥ 7	VAS score ≤ 3	307	886	5249489
Frequently distracted	VAS	Feel frequently distracted	VAS score ≥ 7	VAS score ≤ 3	458	710	5249625
