# Supplementary material for: SNP associations in the L-citrulline metabolic pathway and vascular aging in the Japanese population
Source: PLoS One. 2025 May 29;20(5):e0323778. doi: 10.1371/journal.pone.0323778 (PMC12121766; doi:10.1371/journal.pone.0323778)
Supplement: S3 Table — (XLSX) [file pone.0323778.s003.xlsx]

## Sheet: S3 Table
Gene	SNP	Chromosome	Position
ABHD14A-ACY1	rs13099450	3	52013883
ABHD14A-ACY1	rs323895	3	52021316
ADCY8	rs10087086	8	131945264
ADCY8	rs10098645	8	131893562
ADCY8	rs1023095	8	132022957
ADCY8	rs1028945	8	132022101
ADCY8	rs10505566	8	131879068
ADCY8	rs10505568	8	132037550
ADCY8	rs11775729	8	131992819
ADCY8	rs11986118	8	131816296
ADCY8	rs12545028	8	131922027
ADCY8	rs12546275	8	131797568
ADCY8	rs12547243	8	131921956
ADCY8	rs12549142	8	131871971
ADCY8	rs12549392	8	132020255
ADCY8	rs12678910	8	131815333
ADCY8	rs12680529	8	132006323
ADCY8	rs13248582	8	131918428
ADCY8	rs13274422	8	131917676
ADCY8	rs1329803	8	132002576
ADCY8	rs1329804	8	132011121
ADCY8	rs1369450	8	131892722
ADCY8	rs1396980	8	131842636
ADCY8	rs1435446	8	131826621
ADCY8	rs1509851	8	131820892
ADCY8	rs166403	8	131835318
ADCY8	rs166405	8	131830612
ADCY8	rs16904358	8	131802394
ADCY8	rs16904362	8	131812287
ADCY8	rs16904364	8	131822757
ADCY8	rs16904391	8	131994393
ADCY8	rs16929	8	131958259
ADCY8	rs17226545	8	131817691
ADCY8	rs2164306	8	131887274
ADCY8	rs2228950	8	132002770
ADCY8	rs263234	8	131818715
ADCY8	rs263238	8	131812033
ADCY8	rs263239	8	131865018
ADCY8	rs263250	8	131821169
ADCY8	rs263252	8	131823126
ADCY8	rs263257	8	131854234
ADCY8	rs263264	8	131836730
ADCY8	rs2860416	8	131889668
ADCY8	rs2917048	8	131884616
ADCY8	rs365538	8	131819039
ADCY8	rs3750889	8	132002334
ADCY8	rs3829032	8	131833036
ADCY8	rs398267	8	131816901
ADCY8	rs412723	8	131866339
ADCY8	rs4128982	8	131897082
ADCY8	rs4130328	8	131895923
ADCY8	rs430659	8	131844517
ADCY8	rs448852	8	131865742
ADCY8	rs6470860	8	131905190
ADCY8	rs6470861	8	131936854
ADCY8	rs6986982	8	131987375
ADCY8	rs6997439	8	131836353
ADCY8	rs7016933	8	131903134
ADCY8	rs7459573	8	131928401
ADCY8	rs7459733	8	131936877
ADCY8	rs7461303	8	131923069
ADCY8	rs7831098	8	131930260
ADCY8	rs7840509	8	131997225
ADCY8	rs7842798	8	131890170
ADCY8	rs885381	8	132023602
ADCY8	rs9297816	8	132011279
ADCY8	rs965814	8	131894883
ADCY8	rs976266	8	131883786
ADCY8	rs976268	8	131883578
ARG1	rs2246012	6	131898208
ARG1	rs2781667	6	131895144
ARG1	rs2781668	6	131897278
ARG2	rs1804799	14	68118364
ARG2	rs7140310	14	68110737
ARG2	rs742869	14	68113293
ASL	rs12530898	7	65551384
ASL	rs2220626	7	65546062
ASS1	rs10901047	9	133323675
ASS1	rs11243372	9	133324400
ASS1	rs1215972	9	133350608
ASS1	rs12375699	9	133365094
ASS1	rs1653332	9	133328969
ASS1	rs2282219	9	133376153
ASS1	rs4740158	9	133325472
ASS1	rs474330	9	133360892
ASS1	rs476067	9	133351106
ASS1	rs480313	9	133357294
ASS1	rs540140	9	133355371
ASS1	rs544701	9	133372383
ASS1	rs666971	9	133362055
ASS1	rs7860909	9	133331226
ASS1	rs914983	9	133326213
CPS1	rs10165443	2	211446121
CPS1	rs10184633	2	211457261
CPS1	rs10188695	2	211387772
CPS1	rs10515951	2	211431038
CPS1	rs10804185	2	211428354
CPS1	rs12468557	2	211495587
CPS1	rs12997383	2	211529850
CPS1	rs13010668	2	211470493
CPS1	rs2250976	2	211404035
CPS1	rs2270476	2	211525764
CPS1	rs2287596	2	211532703
CPS1	rs2287598	2	211523163
CPS1	rs2302909	2	211503556
CPS1	rs2371000	2	211465780
CPS1	rs2371001	2	211467548
CPS1	rs2371002	2	211471071
CPS1	rs2371011	2	211514492
CPS1	rs2887913	2	211420207
CPS1	rs3821135	2	211486368
CPS1	rs4356603	2	211508287
CPS1	rs4399666	2	211448659
CPS1	rs6714124	2	211436065
CPS1	rs6725303	2	211354027
CPS1	rs6734696	2	211469123
CPS1	rs6750325	2	211501333
CPS1	rs715	2	211543055
CPS1	rs759688	2	211357218
CPS1	rs7599931	2	211517423
CPS1	rs918233	2	211376416
CPS1	rs9288418	2	211465113
CPS1	rs981024	2	211396680
DDAH1	rs10158333	1	85939476
DDAH1	rs10493765	1	85941403
DDAH1	rs10493768	1	85972024
DDAH1	rs10493769	1	85972426
DDAH1	rs10493770	1	86034864
DDAH1	rs10493772	1	86035513
DDAH1	rs10782551	1	85939275
DDAH1	rs11161606	1	85853902
DDAH1	rs11161615	1	85906816
DDAH1	rs11161616	1	85907625
DDAH1	rs11161618	1	85915402
DDAH1	rs11161635	1	86008940
DDAH1	rs11161636	1	86010248
DDAH1	rs11161637	1	86021169
DDAH1	rs1146382	1	85918101
DDAH1	rs1146383	1	85918329
DDAH1	rs1146391	1	85946120
DDAH1	rs1146394	1	85947200
DDAH1	rs1146395	1	85951597
DDAH1	rs12033170	1	85888858
DDAH1	rs12043505	1	85785099
DDAH1	rs12060378	1	85967977
DDAH1	rs12086058	1	86040054
DDAH1	rs12568675	1	85924464
DDAH1	rs12734233	1	86008536
DDAH1	rs1378227	1	86028530
DDAH1	rs1378228	1	86036573
DDAH1	rs1403955	1	85940105
DDAH1	rs1403956	1	85933638
DDAH1	rs1498374	1	85787334
DDAH1	rs1523993	1	85899128
DDAH1	rs1524001	1	86017485
DDAH1	rs1524004	1	86011057
DDAH1	rs17099243	1	85955709
DDAH1	rs17127877	1	86018324
DDAH1	rs17127878	1	86019307
DDAH1	rs17127881	1	86021214
DDAH1	rs17590006	1	85789270
DDAH1	rs1880209	1	86017278
DDAH1	rs1975755	1	85882905
DDAH1	rs2297138	1	86037931
DDAH1	rs233050	1	85837793
DDAH1	rs233072	1	85807695
DDAH1	rs233111	1	85785655
DDAH1	rs233112	1	85785751
DDAH1	rs233115	1	85786977
DDAH1	rs233130	1	85795112
DDAH1	rs3813600	1	85786166
DDAH1	rs4420136	1	85975076
DDAH1	rs480414	1	85927463
DDAH1	rs483784	1	85942086
DDAH1	rs4949907	1	85945703
DDAH1	rs506733	1	85922661
DDAH1	rs512298	1	85942879
DDAH1	rs553257	1	85898330
DDAH1	rs562080	1	85954113
DDAH1	rs593728	1	85902045
DDAH1	rs648310	1	85915134
DDAH1	rs659070	1	85915149
DDAH1	rs6657732	1	85874495
DDAH1	rs6665825	1	85955261
DDAH1	rs6673833	1	85875622
DDAH1	rs6682848	1	86038476
DDAH1	rs7512147	1	85941419
DDAH1	rs7521189	1	85889596
DDAH1	rs7538364	1	85939350
DDAH1	rs761602	1	85851308
DDAH1	rs975880	1	85939935
GLS	rs10437	2	191828686
GLS	rs1517354	2	191815866
GLS	rs2355570	2	191781169
GLS	rs3771316	2	191749035
GLS	rs883844	2	191825769
GLUD1	rs1923939	10	88828168
GLUD1	rs2181522	10	88832502
GLUD1	rs2296063	10	88852942
GLUD1	rs4275529	10	88828788
GLUD1	rs6586053	10	88829872
GLUD1	rs7096107	10	88847985
GLUD1	rs9420430	10	88813947
GLUL	rs12136955	1	182358944
GLUL	rs12403634	1	182360315
GUCY1A2	rs10749881	11	106756696
GUCY1A2	rs10789539	11	106594786
GUCY1A2	rs10789547	11	106690102
GUCY1A2	rs11211867	11	106566114
GUCY1A2	rs11211902	11	106639648
GUCY1A2	rs11211946	11	106725302
GUCY1A2	rs11211962	11	106761487
GUCY1A2	rs11211968	11	106775861
GUCY1A2	rs11608184	11	106620010
GUCY1A2	rs12363827	11	106703727
GUCY1A2	rs12364403	11	106831656
GUCY1A2	rs12800630	11	106618519
GUCY1A2	rs1455590	11	106869973
GUCY1A2	rs1455601	11	106846069
GUCY1A2	rs1487890	11	106685081
GUCY1A2	rs1487891	11	106692228
GUCY1A2	rs1487909	11	106673649
GUCY1A2	rs17106130	11	106728835
GUCY1A2	rs17650551	11	106618077
GUCY1A2	rs1944210	11	106805698
GUCY1A2	rs1971268	11	106729672
GUCY1A2	rs2046682	11	106678032
GUCY1A2	rs2156589	11	106780118
GUCY1A2	rs2200656	11	106713125
GUCY1A2	rs2445114	11	106886058
GUCY1A2	rs2510595	11	106863491
GUCY1A2	rs3100765	11	106868362
GUCY1A2	rs3133355	11	106852187
GUCY1A2	rs3858425	11	106616708
GUCY1A2	rs3907374	11	106619739
GUCY1A2	rs4121676	11	106611905
GUCY1A2	rs4121677	11	106615180
GUCY1A2	rs4523664	11	106560084
GUCY1A2	rs4754176	11	106863758
GUCY1A2	rs597384	11	106575947
GUCY1A2	rs602159	11	106576657
GUCY1A2	rs6588940	11	106837790
GUCY1A2	rs7483731	11	106718739
GUCY1A2	rs7929737	11	106700046
GUCY1A2	rs7931295	11	106591126
GUCY1A2	rs7936117	11	106831970
GUCY1A2	rs7943998	11	106715879
GUCY1A2	rs901779	11	106656863
GUCY1A2	rs9666490	11	106595135
GUCY1A2	rs982443	11	106845361
KCNMB4	rs11178226	12	70803674
KCNMB4	rs11837609	12	70798768
KCNMB4	rs12230076	12	70772164
KCNMB4	rs12423152	12	70785046
KCNMB4	rs12582436	12	70792777
KCNMB4	rs17108108	12	70797917
KCNMB4	rs6581940	12	70808496
KCNMB4	rs710648	12	70798804
KCNMB4	rs710650	12	70794570
KCNMB4	rs7138222	12	70806981
KCNMB4	rs7312048	12	70806027
KCNMB4	rs787931	12	70817279
KCNMB4	rs787941	12	70785224
KCNMB4	rs968122	12	70791615
NOS1	rs1004356	12	117777372
NOS1	rs1047735	12	117685270
NOS1	rs11068445	12	117744929
NOS1	rs12578547	12	117763347
NOS1	rs12811583	12	117739942
NOS1	rs1353939	12	117675353
NOS1	rs1483757	12	117761540
NOS1	rs1552227	12	117779035
NOS1	rs17509231	12	117794323
NOS1	rs2077171	12	117756502
NOS1	rs2271987	12	117728517
NOS1	rs2291908	12	117685138
NOS1	rs2291909	12	117684917
NOS1	rs2293048	12	117664825
NOS1	rs2293055	12	117701884
NOS1	rs2650163	12	117693037
NOS1	rs2682826	12	117652838
NOS1	rs3741475	12	117669914
NOS1	rs3741480	12	117705774
NOS1	rs3782202	12	117720380
NOS1	rs3825102	12	117720185
NOS1	rs473640	12	117765714
NOS1	rs474523	12	117765810
NOS1	rs482555	12	117781391
NOS1	rs532967	12	117732339
NOS1	rs545654	12	117777049
NOS1	rs549098	12	117754327
NOS1	rs576881	12	117772835
NOS1	rs7133438	12	117724736
NOS1	rs7139256	12	117713765
NOS1	rs7295972	12	117747368
NOS1	rs7977109	12	117730340
NOS1	rs816353	12	117684780
NOS1	rs816358	12	117697308
NOS1	rs904658	12	117665544
NOS1	rs9658265	12	117777870
NOS1	rs9658281	12	117767578
NOS1	rs9658303	12	117748961
NOS1	rs9658463	12	117685399
NOS1	rs9658565	12	117651367
PDE10A	rs1022179	6	165969237
PDE10A	rs10485103	6	166065660
PDE10A	rs12196394	6	166052415
PDE10A	rs12198517	6	166020095
PDE10A	rs12204986	6	166031534
PDE10A	rs12214904	6	166016717
PDE10A	rs12528988	6	165814173
PDE10A	rs12529880	6	166050841
PDE10A	rs1511744	6	165955070
PDE10A	rs16897780	6	165798443
PDE10A	rs16897948	6	165920969
PDE10A	rs17193	6	165801183
PDE10A	rs1967290	6	165861013
PDE10A	rs2031846	6	165947458
PDE10A	rs220740	6	165832227
PDE10A	rs220771	6	165821402
PDE10A	rs220772	6	165821351
PDE10A	rs220806	6	165799038
PDE10A	rs220807	6	165798894
PDE10A	rs220809	6	165837800
PDE10A	rs220813	6	165836746
PDE10A	rs220817	6	165850480
PDE10A	rs221724	6	165887531
PDE10A	rs221730	6	165905549
PDE10A	rs221735	6	165883486
PDE10A	rs221746	6	165866460
PDE10A	rs221748	6	165865657
PDE10A	rs221749	6	165863036
PDE10A	rs2983500	6	166034053
PDE10A	rs2983509	6	166039571
PDE10A	rs2983515	6	166051244
PDE10A	rs2983519	6	166055653
PDE10A	rs2983526	6	166063761
PDE10A	rs2983527	6	166066233
PDE10A	rs2983530	6	166069813
PDE10A	rs2987298	6	166007287
PDE10A	rs3008013	6	166027660
PDE10A	rs3008018	6	166030770
PDE10A	rs3008034	6	166043862
PDE10A	rs3008054	6	166069843
PDE10A	rs3778248	6	165754461
PDE10A	rs3778250	6	165860246
PDE10A	rs3799143	6	165747715
PDE10A	rs3818177	6	165808429
PDE10A	rs454165	6	165852979
PDE10A	rs470278	6	165846042
PDE10A	rs4709951	6	165990897
PDE10A	rs471544	6	165901124
PDE10A	rs484842	6	165759915
PDE10A	rs487489	6	165765865
PDE10A	rs515012	6	165935918
PDE10A	rs525643	6	165754976
PDE10A	rs537436	6	165768220
PDE10A	rs537557	6	165909462
PDE10A	rs569647	6	165932290
PDE10A	rs572280	6	165798068
PDE10A	rs575669	6	165790374
PDE10A	rs576853	6	165943163
PDE10A	rs578654	6	165831491
PDE10A	rs617739	6	165896944
PDE10A	rs617817	6	165896984
PDE10A	rs634651	6	165965479
PDE10A	rs676389	6	165912970
PDE10A	rs686406	6	165930153
PDE10A	rs6917844	6	166008387
PDE10A	rs6922908	6	165961160
PDE10A	rs6938249	6	165969225
PDE10A	rs705789	6	166018290
PDE10A	rs720701	6	166011637
PDE10A	rs753760	6	166046483
PDE10A	rs7741165	6	165918005
PDE10A	rs7748041	6	165871066
PDE10A	rs7761766	6	165963574
PDE10A	rs7762160	6	166015431
PDE10A	rs7772901	6	165959846
PDE10A	rs844157	6	166015231
PDE10A	rs875590	6	166069358
PDE10A	rs911028	6	166070424
PDE10A	rs9356369	6	165953662
PDE10A	rs9365899	6	166062379
PDE10A	rs9365900	6	166064152
PDE10A	rs9365904	6	166073100
PDE10A	rs943801	6	165992248
PDE10A	rs9457084	6	165798963
PDE10A	rs9459421	6	165895824
PDE10A	rs9459462	6	166038928
PDE10A	rs9459464	6	166042705
PDE1A	rs10171703	2	183343102
PDE1A	rs10207132	2	183300646
PDE1A	rs10930995	2	183101882
PDE1A	rs10931012	2	183290028
PDE1A	rs1125184	2	183320846
PDE1A	rs11679657	2	183183111
PDE1A	rs11690832	2	183086478
PDE1A	rs11894978	2	183227222
PDE1A	rs12465662	2	183321841
PDE1A	rs12474371	2	183151764
PDE1A	rs12612546	2	183044608
PDE1A	rs13420620	2	183031491
PDE1A	rs1347081	2	183003366
PDE1A	rs1367204	2	183324227
PDE1A	rs1430158	2	183262128
PDE1A	rs1432520	2	183092726
PDE1A	rs1564542	2	183217916
PDE1A	rs1594305	2	183354600
PDE1A	rs16823011	2	183155786
PDE1A	rs17264887	2	183213152
PDE1A	rs17457303	2	183065667
PDE1A	rs1897104	2	183350379
PDE1A	rs1897472	2	183026612
PDE1A	rs1946815	2	183298160
PDE1A	rs2082136	2	183378313
PDE1A	rs2195611	2	183256567
PDE1A	rs2368253	2	183284352
PDE1A	rs2568675	2	183108485
PDE1A	rs2623423	2	183120344
PDE1A	rs3769789	2	183059200
PDE1A	rs3769802	2	183043334
PDE1A	rs3769811	2	183037089
PDE1A	rs4666587	2	183354887
PDE1A	rs4666844	2	183354928
PDE1A	rs6715692	2	183195681
PDE1A	rs6721984	2	183032495
PDE1A	rs6728985	2	183083378
PDE1A	rs7569537	2	183306159
PDE1A	rs833119	2	183178206
PDE1A	rs833125	2	183182776
PDE1A	rs833126	2	183185164
PDE1A	rs833141	2	183162809
PDE1A	rs833142	2	183163148
PDE2A	rs1009708	11	72345345
PDE2A	rs10793036	11	72322179
PDE2A	rs11235547	11	72318831
PDE2A	rs1135029	11	72289291
PDE2A	rs11603497	11	72330446
PDE2A	rs12797368	11	72369385
PDE2A	rs1980090	11	72288664
PDE2A	rs2365774	11	72308203
PDE2A	rs341048	11	72298280
PDE2A	rs341085	11	72318882
PDE2A	rs341086	11	72317803
PDE2A	rs341087	11	72316484
PDE2A	rs377432	11	72358817
PDE2A	rs3781913	11	72373496
PDE2A	rs3781926	11	72350595
PDE2A	rs392565	11	72290629
PDE2A	rs401801	11	72334873
PDE2A	rs459309	11	72335834
PDE2A	rs4944584	11	72332931
PDE2A	rs7111188	11	72340766
PDE2A	rs746399	11	72315581
PDE2A	rs755933	11	72325482
PDE2A	rs907851	11	72299182
PDE3A	rs10047559	12	20605116
PDE3A	rs1016145	12	20526181
PDE3A	rs10459069	12	20743781
PDE3A	rs10734706	12	20795813
PDE3A	rs10743368	12	20529327
PDE3A	rs10743383	12	20794150
PDE3A	rs10770658	12	20586821
PDE3A	rs10770660	12	20594223
PDE3A	rs10770662	12	20612328
PDE3A	rs10770664	12	20614024
PDE3A	rs10770674	12	20755626
PDE3A	rs10770675	12	20757813
PDE3A	rs10770680	12	20790891
PDE3A	rs10770687	12	20810511
PDE3A	rs10770690	12	20818476
PDE3A	rs10841510	12	20557091
PDE3A	rs10841521	12	20587192
PDE3A	rs10841523	12	20588575
PDE3A	rs10841528	12	20597486
PDE3A	rs10841530	12	20599112
PDE3A	rs10841532	12	20601036
PDE3A	rs10841535	12	20602248
PDE3A	rs10841537	12	20605573
PDE3A	rs10841544	12	20624924
PDE3A	rs10841549	12	20635626
PDE3A	rs10841562	12	20708306
PDE3A	rs10841575	12	20773424
PDE3A	rs10841588	12	20818199
PDE3A	rs11045234	12	20578208
PDE3A	rs11045241	12	20583021
PDE3A	rs11045250	12	20597794
PDE3A	rs11045251	12	20599749
PDE3A	rs11045272	12	20625266
PDE3A	rs11045274	12	20629739
PDE3A	rs11045310	12	20713699
PDE3A	rs11045324	12	20752797
PDE3A	rs11045336	12	20774085
PDE3A	rs11045338	12	20775890
PDE3A	rs11045351	12	20787484
PDE3A	rs12184495	12	20599454
PDE3A	rs12299821	12	20554993
PDE3A	rs12311557	12	20608723
PDE3A	rs12318442	12	20746007
PDE3A	rs12423286	12	20643574
PDE3A	rs12579577	12	20722987
PDE3A	rs12811752	12	20577805
PDE3A	rs1348582	12	20531756
PDE3A	rs1444629	12	20562907
PDE3A	rs1444630	12	20562759
PDE3A	rs1444644	12	20565960
PDE3A	rs1444646	12	20568949
PDE3A	rs1530446	12	20534430
PDE3A	rs1899908	12	20530097
PDE3A	rs2311	12	20699771
PDE3A	rs4315134	12	20778436
PDE3A	rs4378443	12	20781708
PDE3A	rs4397903	12	20778046
PDE3A	rs4502032	12	20695607
PDE3A	rs4561252	12	20683797
PDE3A	rs4583026	12	20794191
PDE3A	rs4609649	12	20727451
PDE3A	rs4630342	12	20794095
PDE3A	rs4762755	12	20595535
PDE3A	rs4762758	12	20614659
PDE3A	rs4762975	12	20751526
PDE3A	rs4762978	12	20791982
PDE3A	rs6487101	12	20669191
PDE3A	rs6487105	12	20678518
PDE3A	rs6487125	12	20804160
PDE3A	rs6487131	12	20834242
PDE3A	rs6487132	12	20834289
PDE3A	rs7137534	12	20831777
PDE3A	rs7300068	12	20789066
PDE3A	rs7300210	12	20724352
PDE3A	rs7303620	12	20698548
PDE3A	rs7304019	12	20633916
PDE3A	rs7305275	12	20834635
PDE3A	rs7314654	12	20755963
PDE3A	rs7487165	12	20668544
PDE3A	rs7953797	12	20719629
PDE3A	rs7962446	12	20600312
PDE3A	rs7977905	12	20785224
PDE3A	rs954865	12	20834162
PDE3A	rs978349	12	20563134
PDE5A	rs10518335	4	120522172
PDE5A	rs10518336	4	120522934
PDE5A	rs1155576	4	120450159
PDE5A	rs1155577	4	120449810
PDE5A	rs11734241	4	120416872
PDE5A	rs12646525	4	120502461
PDE5A	rs13107334	4	120424580
PDE5A	rs13121569	4	120428404
PDE5A	rs13124532	4	120416445
PDE5A	rs17358524	4	120491714
PDE5A	rs2389870	4	120522038
PDE5A	rs3822192	4	120445720
PDE5A	rs4834779	4	120425246
PDE5A	rs6832740	4	120546136
PDE5A	rs6847164	4	120534734
PDE9A	rs1005693	21	44092814
PDE9A	rs1029332	21	44142979
PDE9A	rs10451851	21	44161227
PDE9A	rs11203208	21	44135444
PDE9A	rs11203213	21	44161845
PDE9A	rs11702318	21	44112366
PDE9A	rs1547379	21	44180916
PDE9A	rs2051402	21	44172809
PDE9A	rs2138327	21	44085955
PDE9A	rs2245730	21	44125328
PDE9A	rs2269127	21	44077237
PDE9A	rs2269128	21	44078102
PDE9A	rs2269139	21	44103949
PDE9A	rs2269143	21	44117425
PDE9A	rs2269144	21	44117997
PDE9A	rs2269145	21	44124432
PDE9A	rs2269149	21	44141357
PDE9A	rs2269161	21	44175695
PDE9A	rs2284958	21	44088631
PDE9A	rs2284963	21	44145135
PDE9A	rs2284965	21	44145777
PDE9A	rs2284967	21	44172913
PDE9A	rs2284972	21	44185993
PDE9A	rs2839576	21	44139957
PDE9A	rs2839583	21	44168608
PDE9A	rs374281	21	44096673
PDE9A	rs3819895	21	44097740
PDE9A	rs3819900	21	44099707
PDE9A	rs3819902	21	44100015
PDE9A	rs4920149	21	44188956
PDE9A	rs6586341	21	44134443
PDE9A	rs6586343	21	44163625
PDE9A	rs6586345	21	44189948
PDE9A	rs756574	21	44177438
PDE9A	rs8130861	21	44098753
PDE9A	rs8132186	21	44151564
PDE9A	rs8133010	21	44126321
PDE9A	rs8133738	21	44158636
PDE9A	rs8134359	21	44104825
PDE9A	rs9978277	21	44191859
PDE9A	rs9979235	21	44156769
