# Supplementary material for: SNP associations in the L-citrulline metabolic pathway and vascular aging in the Japanese population
Source: PLoS One. 2025 May 29;20(5):e0323778. doi: 10.1371/journal.pone.0323778 (PMC12121766; doi:10.1371/journal.pone.0323778)
Supplement: S4 Table — R2: squared correlation coefficient with rs12028323, OR: odds ratio, SE: standard error, L95: lower 95% confidence interval, U95: upper 95% confidence interval, NES: normalized effect size. (XLSX) [file pone.0323778.s004.xlsx]

## Sheet: S4 Table
SNP	Chromosome	Position	Annotation	R2	GWAS					eQTL analysis
					P-value	OR	SE	L95	U95	Gene	P-value	NES	SE	Tissue
rs17496242	1	107545172	intergenic_region,RP11-233E12.1-PRMT6	0.600016	6.26e-06	1.576	0.1008	1.294	1.921	NTNG1	7.17e-08	0.159155	0.0289905	Adipose_Visceral_Omentum
rs17496242	1	107545172	intergenic_region,RP11-233E12.1-PRMT6	0.600016	6.26e-06	1.576	0.1008	1.294	1.921	NTNG1	1.33e-05	0.169671	0.0386	Artery_Tibial
rs17496242	1	107545172	intergenic_region,RP11-233E12.1-PRMT6	0.600016	6.26e-06	1.576	0.1008	1.294	1.921	NTNG1	1.98e-05	0.31815	0.0735	Breast_Mammary_Tissue
rs17496242	1	107545172	intergenic_region,RP11-233E12.1-PRMT6	0.600016	6.26e-06	1.576	0.1008	1.294	1.921	NTNG1	1.38e-08	0.259259	0.0447637	Cells_Cultured_fibroblasts
rs17496242	1	107545172	intergenic_region,RP11-233E12.1-PRMT6	0.600016	6.26e-06	1.576	0.1008	1.294	1.921	NTNG1	1.22e-13	0.491905	0.0628	Colon_Sigmoid
rs17496242	1	107545172	intergenic_region,RP11-233E12.1-PRMT6	0.600016	6.26e-06	1.576	0.1008	1.294	1.921	PRMT6	1.42e-05	0.203031	0.046	Colon_Transverse
rs17496242	1	107545172	intergenic_region,RP11-233E12.1-PRMT6	0.600016	6.26e-06	1.576	0.1008	1.294	1.921	NTNG1	3.88e-08	0.307635	0.0545	Colon_Transverse
rs17496242	1	107545172	intergenic_region,RP11-233E12.1-PRMT6	0.600016	6.26e-06	1.576	0.1008	1.294	1.921	NTNG1	3.01e-10	0.420297	0.06515	Esophagus_Mucosa
rs17496242	1	107545172	intergenic_region,RP11-233E12.1-PRMT6	0.600016	6.26e-06	1.576	0.1008	1.294	1.921	PRMT6	7.15e-05	0.178268	0.0444507	Esophagus_Mucosa
rs17496242	1	107545172	intergenic_region,RP11-233E12.1-PRMT6	0.600016	6.26e-06	1.576	0.1008	1.294	1.921	NTNG1	7.36e-06	0.28793	0.0633713	Esophagus_Muscularis
rs17496242	1	107545172	intergenic_region,RP11-233E12.1-PRMT6	0.600016	6.26e-06	1.576	0.1008	1.294	1.921	PRMT6	2.47e-05	0.215549	0.0503	Heart_Left_Ventricle
rs17496242	1	107545172	intergenic_region,RP11-233E12.1-PRMT6	0.600016	6.26e-06	1.576	0.1008	1.294	1.921	PRMT6	1.84e-05	0.505779	0.115	Liver
rs17496242	1	107545172	intergenic_region,RP11-233E12.1-PRMT6	0.600016	6.26e-06	1.576	0.1008	1.294	1.921	NTNG1	1.77e-05	0.161234	0.0371555	Lung
rs17496242	1	107545172	intergenic_region,RP11-233E12.1-PRMT6	0.600016	6.26e-06	1.576	0.1008	1.294	1.921	PRMT6	2.81e-14	0.370602	0.0475951	Muscle_Skeletal
rs17496242	1	107545172	intergenic_region,RP11-233E12.1-PRMT6	0.600016	6.26e-06	1.576	0.1008	1.294	1.921	NTNG1	1.37e-06	0.149004	0.0304452	Nerve_Tibial
rs17496242	1	107545172	intergenic_region,RP11-233E12.1-PRMT6	0.600016	6.26e-06	1.576	0.1008	1.294	1.921	NTNG1	1.18e-07	0.282554	0.0524759	Skin_Not_Sun_Exposed_Suprapubic
rs17496242	1	107545172	intergenic_region,RP11-233E12.1-PRMT6	0.600016	6.26e-06	1.576	0.1008	1.294	1.921	PRMT6	3.72e-06	0.237843	0.0507691	Skin_Not_Sun_Exposed_Suprapubic
rs17496242	1	107545172	intergenic_region,RP11-233E12.1-PRMT6	0.600016	6.26e-06	1.576	0.1008	1.294	1.921	PRMT6	1.42e-06	0.262931	0.0539142	Skin_Sun_Exposed_Lower_leg
rs17496242	1	107545172	intergenic_region,RP11-233E12.1-PRMT6	0.600016	6.26e-06	1.576	0.1008	1.294	1.921	NTNG1	6.53e-06	0.270002	0.0592917	Skin_Sun_Exposed_Lower_leg
rs17496242	1	107545172	intergenic_region,RP11-233E12.1-PRMT6	0.600016	6.26e-06	1.576	0.1008	1.294	1.921	NTNG1	4.35e-05	0.430148	0.102	Small_Intestine_Terminal_Ileum
rs17496242	1	107545172	intergenic_region,RP11-233E12.1-PRMT6	0.600016	6.26e-06	1.576	0.1008	1.294	1.921	NTNG1	4.99e-10	0.380582	0.0599902	Thyroid
rs11579320	1	107556101	intergenic_region,RP11-233E12.1-PRMT6	0.619457	6.28e-06	1.571	0.09995	1.291	1.91	NTNG1	7.17e-08	0.159155	0.029	Adipose_Visceral_Omentum
rs11579320	1	107556101	intergenic_region,RP11-233E12.1-PRMT6	0.619457	6.28e-06	1.571	0.09995	1.291	1.91	NTNG1	1.33e-05	0.169671	0.0385848	Artery_Tibial
rs11579320	1	107556101	intergenic_region,RP11-233E12.1-PRMT6	0.619457	6.28e-06	1.571	0.09995	1.291	1.91	NTNG1	1.98e-05	0.31815	0.0735	Breast_Mammary_Tissue
rs11579320	1	107556101	intergenic_region,RP11-233E12.1-PRMT6	0.619457	6.28e-06	1.571	0.09995	1.291	1.91	NTNG1	1.38e-08	0.259259	0.0447637	Cells_Cultured_fibroblasts
rs11579320	1	107556101	intergenic_region,RP11-233E12.1-PRMT6	0.619457	6.28e-06	1.571	0.09995	1.291	1.91	NTNG1	1.22e-13	0.491905	0.0628	Colon_Sigmoid
rs11579320	1	107556101	intergenic_region,RP11-233E12.1-PRMT6	0.619457	6.28e-06	1.571	0.09995	1.291	1.91	PRMT6	1.42e-05	0.203031	0.046	Colon_Transverse
rs11579320	1	107556101	intergenic_region,RP11-233E12.1-PRMT6	0.619457	6.28e-06	1.571	0.09995	1.291	1.91	NTNG1	3.88e-08	0.307635	0.0545	Colon_Transverse
rs11579320	1	107556101	intergenic_region,RP11-233E12.1-PRMT6	0.619457	6.28e-06	1.571	0.09995	1.291	1.91	NTNG1	3.01e-10	0.420297	0.06515	Esophagus_Mucosa
rs11579320	1	107556101	intergenic_region,RP11-233E12.1-PRMT6	0.619457	6.28e-06	1.571	0.09995	1.291	1.91	PRMT6	7.15e-05	0.178268	0.0444507	Esophagus_Mucosa
rs11579320	1	107556101	intergenic_region,RP11-233E12.1-PRMT6	0.619457	6.28e-06	1.571	0.09995	1.291	1.91	NTNG1	7.36e-06	0.28793	0.0633713	Esophagus_Muscularis
rs11579320	1	107556101	intergenic_region,RP11-233E12.1-PRMT6	0.619457	6.28e-06	1.571	0.09995	1.291	1.91	PRMT6	2.47e-05	0.215549	0.0503	Heart_Left_Ventricle
rs11579320	1	107556101	intergenic_region,RP11-233E12.1-PRMT6	0.619457	6.28e-06	1.571	0.09995	1.291	1.91	PRMT6	1.84e-05	0.505779	0.115	Liver
rs11579320	1	107556101	intergenic_region,RP11-233E12.1-PRMT6	0.619457	6.28e-06	1.571	0.09995	1.291	1.91	NTNG1	1.77e-05	0.161234	0.0371555	Lung
rs11579320	1	107556101	intergenic_region,RP11-233E12.1-PRMT6	0.619457	6.28e-06	1.571	0.09995	1.291	1.91	PRMT6	2.81e-14	0.370602	0.0475951	Muscle_Skeletal
rs11579320	1	107556101	intergenic_region,RP11-233E12.1-PRMT6	0.619457	6.28e-06	1.571	0.09995	1.291	1.91	NTNG1	1.37e-06	0.149004	0.0304452	Nerve_Tibial
rs11579320	1	107556101	intergenic_region,RP11-233E12.1-PRMT6	0.619457	6.28e-06	1.571	0.09995	1.291	1.91	NTNG1	1.18e-07	0.282554	0.0524759	Skin_Not_Sun_Exposed_Suprapubic
rs11579320	1	107556101	intergenic_region,RP11-233E12.1-PRMT6	0.619457	6.28e-06	1.571	0.09995	1.291	1.91	PRMT6	3.72e-06	0.237843	0.0507691	Skin_Not_Sun_Exposed_Suprapubic
rs11579320	1	107556101	intergenic_region,RP11-233E12.1-PRMT6	0.619457	6.28e-06	1.571	0.09995	1.291	1.91	PRMT6	1.42e-06	0.262931	0.0539142	Skin_Sun_Exposed_Lower_leg
rs11579320	1	107556101	intergenic_region,RP11-233E12.1-PRMT6	0.619457	6.28e-06	1.571	0.09995	1.291	1.91	NTNG1	6.53e-06	0.270002	0.0593	Skin_Sun_Exposed_Lower_leg
rs11579320	1	107556101	intergenic_region,RP11-233E12.1-PRMT6	0.619457	6.28e-06	1.571	0.09995	1.291	1.91	NTNG1	4.35e-05	0.430148	0.102	Small_Intestine_Terminal_Ileum
rs11579320	1	107556101	intergenic_region,RP11-233E12.1-PRMT6	0.619457	6.28e-06	1.571	0.09995	1.291	1.91	NTNG1	4.99e-10	0.380582	0.06	Thyroid
rs12037318	1	107556456	intergenic_region,RP11-233E12.1-PRMT6	0.620849	5.61e-06	1.574	0.09997	1.294	1.915	NTNG1	7.17e-08	0.159155	0.0289905	Adipose_Visceral_Omentum
rs12037318	1	107556456	intergenic_region,RP11-233E12.1-PRMT6	0.620849	5.61e-06	1.574	0.09997	1.294	1.915	NTNG1	1.33e-05	0.169671	0.0385848	Artery_Tibial
rs12037318	1	107556456	intergenic_region,RP11-233E12.1-PRMT6	0.620849	5.61e-06	1.574	0.09997	1.294	1.915	NTNG1	1.98e-05	0.31815	0.0735	Breast_Mammary_Tissue
rs12037318	1	107556456	intergenic_region,RP11-233E12.1-PRMT6	0.620849	5.61e-06	1.574	0.09997	1.294	1.915	NTNG1	1.38e-08	0.259259	0.0448	Cells_Cultured_fibroblasts
rs12037318	1	107556456	intergenic_region,RP11-233E12.1-PRMT6	0.620849	5.61e-06	1.574	0.09997	1.294	1.915	NTNG1	1.22e-13	0.491905	0.0628	Colon_Sigmoid
rs12037318	1	107556456	intergenic_region,RP11-233E12.1-PRMT6	0.620849	5.61e-06	1.574	0.09997	1.294	1.915	PRMT6	1.42e-05	0.203031	0.0459984	Colon_Transverse
rs12037318	1	107556456	intergenic_region,RP11-233E12.1-PRMT6	0.620849	5.61e-06	1.574	0.09997	1.294	1.915	NTNG1	3.88e-08	0.307635	0.0545	Colon_Transverse
rs12037318	1	107556456	intergenic_region,RP11-233E12.1-PRMT6	0.620849	5.61e-06	1.574	0.09997	1.294	1.915	NTNG1	3.01e-10	0.420297	0.06515	Esophagus_Mucosa
rs12037318	1	107556456	intergenic_region,RP11-233E12.1-PRMT6	0.620849	5.61e-06	1.574	0.09997	1.294	1.915	PRMT6	7.15e-05	0.178268	0.0444507	Esophagus_Mucosa
rs12037318	1	107556456	intergenic_region,RP11-233E12.1-PRMT6	0.620849	5.61e-06	1.574	0.09997	1.294	1.915	NTNG1	7.36e-06	0.28793	0.0633713	Esophagus_Muscularis
rs12037318	1	107556456	intergenic_region,RP11-233E12.1-PRMT6	0.620849	5.61e-06	1.574	0.09997	1.294	1.915	PRMT6	2.47e-05	0.215549	0.0503	Heart_Left_Ventricle
rs12037318	1	107556456	intergenic_region,RP11-233E12.1-PRMT6	0.620849	5.61e-06	1.574	0.09997	1.294	1.915	PRMT6	1.84e-05	0.505779	0.115	Liver
rs12037318	1	107556456	intergenic_region,RP11-233E12.1-PRMT6	0.620849	5.61e-06	1.574	0.09997	1.294	1.915	NTNG1	1.77e-05	0.161234	0.0371555	Lung
rs12037318	1	107556456	intergenic_region,RP11-233E12.1-PRMT6	0.620849	5.61e-06	1.574	0.09997	1.294	1.915	PRMT6	2.81e-14	0.370602	0.0475951	Muscle_Skeletal
rs12037318	1	107556456	intergenic_region,RP11-233E12.1-PRMT6	0.620849	5.61e-06	1.574	0.09997	1.294	1.915	NTNG1	1.37e-06	0.149004	0.0304452	Nerve_Tibial
rs12037318	1	107556456	intergenic_region,RP11-233E12.1-PRMT6	0.620849	5.61e-06	1.574	0.09997	1.294	1.915	NTNG1	1.18e-07	0.282554	0.0524759	Skin_Not_Sun_Exposed_Suprapubic
rs12037318	1	107556456	intergenic_region,RP11-233E12.1-PRMT6	0.620849	5.61e-06	1.574	0.09997	1.294	1.915	PRMT6	3.72e-06	0.237843	0.0507691	Skin_Not_Sun_Exposed_Suprapubic
rs12037318	1	107556456	intergenic_region,RP11-233E12.1-PRMT6	0.620849	5.61e-06	1.574	0.09997	1.294	1.915	PRMT6	1.42e-06	0.262931	0.0539	Skin_Sun_Exposed_Lower_leg
rs12037318	1	107556456	intergenic_region,RP11-233E12.1-PRMT6	0.620849	5.61e-06	1.574	0.09997	1.294	1.915	NTNG1	6.53e-06	0.270002	0.0592917	Skin_Sun_Exposed_Lower_leg
rs12037318	1	107556456	intergenic_region,RP11-233E12.1-PRMT6	0.620849	5.61e-06	1.574	0.09997	1.294	1.915	NTNG1	4.35e-05	0.430148	0.102	Small_Intestine_Terminal_Ileum
rs12037318	1	107556456	intergenic_region,RP11-233E12.1-PRMT6	0.620849	5.61e-06	1.574	0.09997	1.294	1.915	NTNG1	4.99e-10	0.380582	0.0599902	Thyroid
rs12026861	1	107556645	intergenic_region,RP11-233E12.1-PRMT6	0.620849	5.61e-06	1.574	0.09997	1.294	1.915	NTNG1	7.17e-08	0.159155	0.0289905	Adipose_Visceral_Omentum
rs12026861	1	107556645	intergenic_region,RP11-233E12.1-PRMT6	0.620849	5.61e-06	1.574	0.09997	1.294	1.915	NTNG1	1.33e-05	0.169671	0.0385848	Artery_Tibial
rs12026861	1	107556645	intergenic_region,RP11-233E12.1-PRMT6	0.620849	5.61e-06	1.574	0.09997	1.294	1.915	NTNG1	2.8e-05	0.311881	0.0734	Breast_Mammary_Tissue
rs12026861	1	107556645	intergenic_region,RP11-233E12.1-PRMT6	0.620849	5.61e-06	1.574	0.09997	1.294	1.915	NTNG1	1.38e-08	0.259259	0.0448	Cells_Cultured_fibroblasts
rs12026861	1	107556645	intergenic_region,RP11-233E12.1-PRMT6	0.620849	5.61e-06	1.574	0.09997	1.294	1.915	NTNG1	1.22e-13	0.491905	0.0628	Colon_Sigmoid
rs12026861	1	107556645	intergenic_region,RP11-233E12.1-PRMT6	0.620849	5.61e-06	1.574	0.09997	1.294	1.915	PRMT6	1.42e-05	0.203031	0.0459984	Colon_Transverse
rs12026861	1	107556645	intergenic_region,RP11-233E12.1-PRMT6	0.620849	5.61e-06	1.574	0.09997	1.294	1.915	NTNG1	3.88e-08	0.307635	0.0545	Colon_Transverse
rs12026861	1	107556645	intergenic_region,RP11-233E12.1-PRMT6	0.620849	5.61e-06	1.574	0.09997	1.294	1.915	NTNG1	3.01e-10	0.420297	0.06515	Esophagus_Mucosa
rs12026861	1	107556645	intergenic_region,RP11-233E12.1-PRMT6	0.620849	5.61e-06	1.574	0.09997	1.294	1.915	PRMT6	7.15e-05	0.178268	0.0444507	Esophagus_Mucosa
rs12026861	1	107556645	intergenic_region,RP11-233E12.1-PRMT6	0.620849	5.61e-06	1.574	0.09997	1.294	1.915	NTNG1	7.39e-06	0.287232	0.06323	Esophagus_Muscularis
rs12026861	1	107556645	intergenic_region,RP11-233E12.1-PRMT6	0.620849	5.61e-06	1.574	0.09997	1.294	1.915	PRMT6	2.47e-05	0.215549	0.0503	Heart_Left_Ventricle
rs12026861	1	107556645	intergenic_region,RP11-233E12.1-PRMT6	0.620849	5.61e-06	1.574	0.09997	1.294	1.915	PRMT6	1.84e-05	0.505779	0.115	Liver
rs12026861	1	107556645	intergenic_region,RP11-233E12.1-PRMT6	0.620849	5.61e-06	1.574	0.09997	1.294	1.915	NTNG1	1.77e-05	0.161234	0.0371555	Lung
rs12026861	1	107556645	intergenic_region,RP11-233E12.1-PRMT6	0.620849	5.61e-06	1.574	0.09997	1.294	1.915	PRMT6	1.88e-14	0.372095	0.0474485	Muscle_Skeletal
rs12026861	1	107556645	intergenic_region,RP11-233E12.1-PRMT6	0.620849	5.61e-06	1.574	0.09997	1.294	1.915	NTNG1	4.97e-06	0.141176	0.0305535	Nerve_Tibial
rs12026861	1	107556645	intergenic_region,RP11-233E12.1-PRMT6	0.620849	5.61e-06	1.574	0.09997	1.294	1.915	NTNG1	6.02e-08	0.288231	0.0522962	Skin_Not_Sun_Exposed_Suprapubic
rs12026861	1	107556645	intergenic_region,RP11-233E12.1-PRMT6	0.620849	5.61e-06	1.574	0.09997	1.294	1.915	PRMT6	3.53e-06	0.237939	0.0507	Skin_Not_Sun_Exposed_Suprapubic
rs12026861	1	107556645	intergenic_region,RP11-233E12.1-PRMT6	0.620849	5.61e-06	1.574	0.09997	1.294	1.915	PRMT6	1.42e-06	0.262931	0.0539142	Skin_Sun_Exposed_Lower_leg
rs12026861	1	107556645	intergenic_region,RP11-233E12.1-PRMT6	0.620849	5.61e-06	1.574	0.09997	1.294	1.915	NTNG1	6.53e-06	0.270002	0.0593	Skin_Sun_Exposed_Lower_leg
rs12026861	1	107556645	intergenic_region,RP11-233E12.1-PRMT6	0.620849	5.61e-06	1.574	0.09997	1.294	1.915	NTNG1	4.35e-05	0.430148	0.102	Small_Intestine_Terminal_Ileum
rs12026861	1	107556645	intergenic_region,RP11-233E12.1-PRMT6	0.620849	5.61e-06	1.574	0.09997	1.294	1.915	NTNG1	4.99e-10	0.380582	0.0599902	Thyroid
rs6699181	1	107557232	intergenic_region,RP11-233E12.1-PRMT6	0.620849	5.61e-06	1.574	0.09997	1.294	1.915	NTNG1	3.7e-06	0.133721	0.0284921	Adipose_Visceral_Omentum
rs6699181	1	107557232	intergenic_region,RP11-233E12.1-PRMT6	0.620849	5.61e-06	1.574	0.09997	1.294	1.915	NTNG1	5.47e-05	0.152752	0.0375	Artery_Tibial
rs6699181	1	107557232	intergenic_region,RP11-233E12.1-PRMT6	0.620849	5.61e-06	1.574	0.09997	1.294	1.915	NTNG1	3.59e-05	0.306244	0.0731	Breast_Mammary_Tissue
rs6699181	1	107557232	intergenic_region,RP11-233E12.1-PRMT6	0.620849	5.61e-06	1.574	0.09997	1.294	1.915	PRMT6	0.000135504	0.100135	0.0259923	Cells_Cultured_fibroblasts
rs6699181	1	107557232	intergenic_region,RP11-233E12.1-PRMT6	0.620849	5.61e-06	1.574	0.09997	1.294	1.915	NTNG1	6.01e-08	0.240552	0.0435799	Cells_Cultured_fibroblasts
rs6699181	1	107557232	intergenic_region,RP11-233E12.1-PRMT6	0.620849	5.61e-06	1.574	0.09997	1.294	1.915	NTNG1	4.04e-14	0.475763	0.0595	Colon_Sigmoid
rs6699181	1	107557232	intergenic_region,RP11-233E12.1-PRMT6	0.620849	5.61e-06	1.574	0.09997	1.294	1.915	PRMT6	1.92e-05	0.193955	0.0446482	Colon_Transverse
rs6699181	1	107557232	intergenic_region,RP11-233E12.1-PRMT6	0.620849	5.61e-06	1.574	0.09997	1.294	1.915	NTNG1	7.41e-08	0.292356	0.053	Colon_Transverse
rs6699181	1	107557232	intergenic_region,RP11-233E12.1-PRMT6	0.620849	5.61e-06	1.574	0.09997	1.294	1.915	NTNG1	1.7e-09	0.39054	0.0634229	Esophagus_Mucosa
rs6699181	1	107557232	intergenic_region,RP11-233E12.1-PRMT6	0.620849	5.61e-06	1.574	0.09997	1.294	1.915	PRMT6	7.86e-05	0.171896	0.0431101	Esophagus_Mucosa
rs6699181	1	107557232	intergenic_region,RP11-233E12.1-PRMT6	0.620849	5.61e-06	1.574	0.09997	1.294	1.915	NTNG1	0.000110225	0.245693	0.0628965	Esophagus_Muscularis
rs6699181	1	107557232	intergenic_region,RP11-233E12.1-PRMT6	0.620849	5.61e-06	1.574	0.09997	1.294	1.915	PRMT6	6.48e-05	0.202011	0.0499	Heart_Left_Ventricle
rs6699181	1	107557232	intergenic_region,RP11-233E12.1-PRMT6	0.620849	5.61e-06	1.574	0.09997	1.294	1.915	PRMT6	3.04e-05	0.471593	0.11	Liver
rs6699181	1	107557232	intergenic_region,RP11-233E12.1-PRMT6	0.620849	5.61e-06	1.574	0.09997	1.294	1.915	NTNG1	1.89e-05	0.158279	0.0366	Lung
rs6699181	1	107557232	intergenic_region,RP11-233E12.1-PRMT6	0.620849	5.61e-06	1.574	0.09997	1.294	1.915	PRMT6	2.55e-14	0.356687	0.045729	Muscle_Skeletal
rs6699181	1	107557232	intergenic_region,RP11-233E12.1-PRMT6	0.620849	5.61e-06	1.574	0.09997	1.294	1.915	NTNG1	2.92e-05	0.12678	0.0300303	Nerve_Tibial
rs6699181	1	107557232	intergenic_region,RP11-233E12.1-PRMT6	0.620849	5.61e-06	1.574	0.09997	1.294	1.915	NTNG1	2.41e-07	0.264801	0.0505	Skin_Not_Sun_Exposed_Suprapubic
rs6699181	1	107557232	intergenic_region,RP11-233E12.1-PRMT6	0.620849	5.61e-06	1.574	0.09997	1.294	1.915	PRMT6	2.68e-06	0.231721	0.0487305	Skin_Not_Sun_Exposed_Suprapubic
rs6699181	1	107557232	intergenic_region,RP11-233E12.1-PRMT6	0.620849	5.61e-06	1.574	0.09997	1.294	1.915	PRMT6	5.05e-07	0.261135	0.0513	Skin_Sun_Exposed_Lower_leg
rs6699181	1	107557232	intergenic_region,RP11-233E12.1-PRMT6	0.620849	5.61e-06	1.574	0.09997	1.294	1.915	NTNG1	3.45e-05	0.236943	0.0567296	Skin_Sun_Exposed_Lower_leg
rs6699181	1	107557232	intergenic_region,RP11-233E12.1-PRMT6	0.620849	5.61e-06	1.574	0.09997	1.294	1.915	NTNG1	1.92e-09	0.357369	0.0584245	Thyroid
rs6675948	1	107557477	intergenic_region,RP11-233E12.1-PRMT6	0.620849	5.61e-06	1.574	0.09997	1.294	1.915	NTNG1	1.21e-06	0.141988	0.0288006	Adipose_Visceral_Omentum
rs6675948	1	107557477	intergenic_region,RP11-233E12.1-PRMT6	0.620849	5.61e-06	1.574	0.09997	1.294	1.915	NTNG1	6.33e-05	0.150187	0.0372	Artery_Tibial
rs6675948	1	107557477	intergenic_region,RP11-233E12.1-PRMT6	0.620849	5.61e-06	1.574	0.09997	1.294	1.915	NTNG1	3.04e-05	0.301853	0.0714	Breast_Mammary_Tissue
rs6675948	1	107557477	intergenic_region,RP11-233E12.1-PRMT6	0.620849	5.61e-06	1.574	0.09997	1.294	1.915	NTNG1	1.11e-07	0.238423	0.044135	Cells_Cultured_fibroblasts
rs6675948	1	107557477	intergenic_region,RP11-233E12.1-PRMT6	0.620849	5.61e-06	1.574	0.09997	1.294	1.915	NTNG1	6.38e-14	0.477001	0.0602	Colon_Sigmoid
rs6675948	1	107557477	intergenic_region,RP11-233E12.1-PRMT6	0.620849	5.61e-06	1.574	0.09997	1.294	1.915	PRMT6	1.59e-05	0.198042	0.0451262	Colon_Transverse
rs6675948	1	107557477	intergenic_region,RP11-233E12.1-PRMT6	0.620849	5.61e-06	1.574	0.09997	1.294	1.915	NTNG1	2.31e-08	0.306422	0.0534	Colon_Transverse
rs6675948	1	107557477	intergenic_region,RP11-233E12.1-PRMT6	0.620849	5.61e-06	1.574	0.09997	1.294	1.915	NTNG1	5.34e-09	0.382419	0.0641828	Esophagus_Mucosa
rs6675948	1	107557477	intergenic_region,RP11-233E12.1-PRMT6	0.620849	5.61e-06	1.574	0.09997	1.294	1.915	PRMT6	0.00012269	0.168841	0.0435561	Esophagus_Mucosa
rs6675948	1	107557477	intergenic_region,RP11-233E12.1-PRMT6	0.620849	5.61e-06	1.574	0.09997	1.294	1.915	NTNG1	3.25e-06	0.168718	0.0357904	Lung
rs6675948	1	107557477	intergenic_region,RP11-233E12.1-PRMT6	0.620849	5.61e-06	1.574	0.09997	1.294	1.915	PRMT6	6.27e-15	0.367192	0.0459462	Muscle_Skeletal
rs6675948	1	107557477	intergenic_region,RP11-233E12.1-PRMT6	0.620849	5.61e-06	1.574	0.09997	1.294	1.915	NTNG1	1.28e-05	0.13115	0.0297328	Nerve_Tibial
rs6675948	1	107557477	intergenic_region,RP11-233E12.1-PRMT6	0.620849	5.61e-06	1.574	0.09997	1.294	1.915	NTNG1	2.97e-06	0.241961	0.0511218	Skin_Not_Sun_Exposed_Suprapubic
rs6675948	1	107557477	intergenic_region,RP11-233E12.1-PRMT6	0.620849	5.61e-06	1.574	0.09997	1.294	1.915	PRMT6	1.91e-05	0.213017	0.0493	Skin_Not_Sun_Exposed_Suprapubic
rs6675948	1	107557477	intergenic_region,RP11-233E12.1-PRMT6	0.620849	5.61e-06	1.574	0.09997	1.294	1.915	PRMT6	3.82e-06	0.241713	0.0517651	Skin_Sun_Exposed_Lower_leg
rs6675948	1	107557477	intergenic_region,RP11-233E12.1-PRMT6	0.620849	5.61e-06	1.574	0.09997	1.294	1.915	NTNG1	1.96e-09	0.361272	0.0590998	Thyroid
rs11185038	1	107558043	intergenic_region,RP11-233E12.1-PRMT6	0.623646	3.92e-06	1.587	0.1	1.304	1.931	NTNG1	3.3e-06	0.136222	0.0289	Adipose_Visceral_Omentum
rs11185038	1	107558043	intergenic_region,RP11-233E12.1-PRMT6	0.623646	3.92e-06	1.587	0.1	1.304	1.931	NTNG1	0.000136486	0.143944	0.0374514	Artery_Tibial
rs11185038	1	107558043	intergenic_region,RP11-233E12.1-PRMT6	0.623646	3.92e-06	1.587	0.1	1.304	1.931	PRMT6	6.19e-05	0.105488	0.0261	Cells_Cultured_fibroblasts
rs11185038	1	107558043	intergenic_region,RP11-233E12.1-PRMT6	0.623646	3.92e-06	1.587	0.1	1.304	1.931	NTNG1	5.56e-08	0.242241	0.0437704	Cells_Cultured_fibroblasts
rs11185038	1	107558043	intergenic_region,RP11-233E12.1-PRMT6	0.623646	3.92e-06	1.587	0.1	1.304	1.931	NTNG1	5.81e-13	0.464182	0.0612	Colon_Sigmoid
rs11185038	1	107558043	intergenic_region,RP11-233E12.1-PRMT6	0.623646	3.92e-06	1.587	0.1	1.304	1.931	PRMT6	1.09e-05	0.198852	0.0444429	Colon_Transverse
rs11185038	1	107558043	intergenic_region,RP11-233E12.1-PRMT6	0.623646	3.92e-06	1.587	0.1	1.304	1.931	NTNG1	4.08e-09	0.317139	0.0523	Colon_Transverse
rs11185038	1	107558043	intergenic_region,RP11-233E12.1-PRMT6	0.623646	3.92e-06	1.587	0.1	1.304	1.931	NTNG1	2.58e-08	0.361549	0.0637	Esophagus_Mucosa
rs11185038	1	107558043	intergenic_region,RP11-233E12.1-PRMT6	0.623646	3.92e-06	1.587	0.1	1.304	1.931	PRMT6	4.91e-05	0.176384	0.0430008	Esophagus_Mucosa
rs11185038	1	107558043	intergenic_region,RP11-233E12.1-PRMT6	0.623646	3.92e-06	1.587	0.1	1.304	1.931	NTNG1	6.2e-05	0.250501	0.0618712	Esophagus_Muscularis
rs11185038	1	107558043	intergenic_region,RP11-233E12.1-PRMT6	0.623646	3.92e-06	1.587	0.1	1.304	1.931	PRMT6	8.48e-06	0.222384	0.0491	Heart_Left_Ventricle
rs11185038	1	107558043	intergenic_region,RP11-233E12.1-PRMT6	0.623646	3.92e-06	1.587	0.1	1.304	1.931	PRMT6	3.63e-05	0.456094	0.107	Liver
rs11185038	1	107558043	intergenic_region,RP11-233E12.1-PRMT6	0.623646	3.92e-06	1.587	0.1	1.304	1.931	NTNG1	2.61e-05	0.153744	0.0361808	Lung
rs11185038	1	107558043	intergenic_region,RP11-233E12.1-PRMT6	0.623646	3.92e-06	1.587	0.1	1.304	1.931	PRMT6	9.01e-15	0.362014	0.0455787	Muscle_Skeletal
rs11185038	1	107558043	intergenic_region,RP11-233E12.1-PRMT6	0.623646	3.92e-06	1.587	0.1	1.304	1.931	NTNG1	2.85e-05	0.126836	0.0300055	Nerve_Tibial
rs11185038	1	107558043	intergenic_region,RP11-233E12.1-PRMT6	0.623646	3.92e-06	1.587	0.1	1.304	1.931	NTNG1	7.55e-07	0.256326	0.0510801	Skin_Not_Sun_Exposed_Suprapubic
rs11185038	1	107558043	intergenic_region,RP11-233E12.1-PRMT6	0.623646	3.92e-06	1.587	0.1	1.304	1.931	PRMT6	4.17e-06	0.22945	0.0492324	Skin_Not_Sun_Exposed_Suprapubic
rs11185038	1	107558043	intergenic_region,RP11-233E12.1-PRMT6	0.623646	3.92e-06	1.587	0.1	1.304	1.931	PRMT6	1.13e-06	0.255173	0.0518	Skin_Sun_Exposed_Lower_leg
rs11185038	1	107558043	intergenic_region,RP11-233E12.1-PRMT6	0.623646	3.92e-06	1.587	0.1	1.304	1.931	PRMT6	7.98e-05	-0.186665	0.0465836	Testis
rs11185038	1	107558043	intergenic_region,RP11-233E12.1-PRMT6	0.623646	3.92e-06	1.587	0.1	1.304	1.931	NTNG1	1.17e-09	0.362793	0.0585026	Thyroid
rs11185040	1	107558180	intergenic_region,RP11-233E12.1-PRMT6	0.623646	3.92e-06	1.587	0.1	1.304	1.931	NTNG1	3.3e-06	0.136222	0.0289	Adipose_Visceral_Omentum
rs11185040	1	107558180	intergenic_region,RP11-233E12.1-PRMT6	0.623646	3.92e-06	1.587	0.1	1.304	1.931	NTNG1	0.000136486	0.143944	0.0374514	Artery_Tibial
rs11185040	1	107558180	intergenic_region,RP11-233E12.1-PRMT6	0.623646	3.92e-06	1.587	0.1	1.304	1.931	PRMT6	6.19e-05	0.105488	0.0261	Cells_Cultured_fibroblasts
rs11185040	1	107558180	intergenic_region,RP11-233E12.1-PRMT6	0.623646	3.92e-06	1.587	0.1	1.304	1.931	NTNG1	5.56e-08	0.242241	0.0437704	Cells_Cultured_fibroblasts
rs11185040	1	107558180	intergenic_region,RP11-233E12.1-PRMT6	0.623646	3.92e-06	1.587	0.1	1.304	1.931	NTNG1	5.81e-13	0.464182	0.0612	Colon_Sigmoid
rs11185040	1	107558180	intergenic_region,RP11-233E12.1-PRMT6	0.623646	3.92e-06	1.587	0.1	1.304	1.931	PRMT6	1.09e-05	0.198852	0.0444429	Colon_Transverse
rs11185040	1	107558180	intergenic_region,RP11-233E12.1-PRMT6	0.623646	3.92e-06	1.587	0.1	1.304	1.931	NTNG1	4.08e-09	0.317139	0.0523	Colon_Transverse
rs11185040	1	107558180	intergenic_region,RP11-233E12.1-PRMT6	0.623646	3.92e-06	1.587	0.1	1.304	1.931	NTNG1	2.58e-08	0.361549	0.0637	Esophagus_Mucosa
rs11185040	1	107558180	intergenic_region,RP11-233E12.1-PRMT6	0.623646	3.92e-06	1.587	0.1	1.304	1.931	PRMT6	4.91e-05	0.176384	0.0430008	Esophagus_Mucosa
rs11185040	1	107558180	intergenic_region,RP11-233E12.1-PRMT6	0.623646	3.92e-06	1.587	0.1	1.304	1.931	NTNG1	6.2e-05	0.250501	0.0618712	Esophagus_Muscularis
rs11185040	1	107558180	intergenic_region,RP11-233E12.1-PRMT6	0.623646	3.92e-06	1.587	0.1	1.304	1.931	PRMT6	8.48e-06	0.222384	0.0491	Heart_Left_Ventricle
rs11185040	1	107558180	intergenic_region,RP11-233E12.1-PRMT6	0.623646	3.92e-06	1.587	0.1	1.304	1.931	PRMT6	3.63e-05	0.456094	0.107	Liver
rs11185040	1	107558180	intergenic_region,RP11-233E12.1-PRMT6	0.623646	3.92e-06	1.587	0.1	1.304	1.931	NTNG1	2.61e-05	0.153744	0.0361808	Lung
rs11185040	1	107558180	intergenic_region,RP11-233E12.1-PRMT6	0.623646	3.92e-06	1.587	0.1	1.304	1.931	PRMT6	9.01e-15	0.362014	0.0455787	Muscle_Skeletal
rs11185040	1	107558180	intergenic_region,RP11-233E12.1-PRMT6	0.623646	3.92e-06	1.587	0.1	1.304	1.931	NTNG1	2.85e-05	0.126836	0.0300055	Nerve_Tibial
rs11185040	1	107558180	intergenic_region,RP11-233E12.1-PRMT6	0.623646	3.92e-06	1.587	0.1	1.304	1.931	NTNG1	7.55e-07	0.256326	0.0510801	Skin_Not_Sun_Exposed_Suprapubic
rs11185040	1	107558180	intergenic_region,RP11-233E12.1-PRMT6	0.623646	3.92e-06	1.587	0.1	1.304	1.931	PRMT6	4.17e-06	0.22945	0.0492324	Skin_Not_Sun_Exposed_Suprapubic
rs11185040	1	107558180	intergenic_region,RP11-233E12.1-PRMT6	0.623646	3.92e-06	1.587	0.1	1.304	1.931	PRMT6	1.13e-06	0.255173	0.0518162	Skin_Sun_Exposed_Lower_leg
rs11185040	1	107558180	intergenic_region,RP11-233E12.1-PRMT6	0.623646	3.92e-06	1.587	0.1	1.304	1.931	PRMT6	7.98e-05	-0.186665	0.0466	Testis
rs11185040	1	107558180	intergenic_region,RP11-233E12.1-PRMT6	0.623646	3.92e-06	1.587	0.1	1.304	1.931	NTNG1	1.17e-09	0.362793	0.0585026	Thyroid
rs12032059	1	107558304	intergenic_region,RP11-233E12.1-PRMT6	0.623646	3.92e-06	1.587	0.1	1.304	1.931	NTNG1	3.3e-06	0.136222	0.0288724	Adipose_Visceral_Omentum
rs12032059	1	107558304	intergenic_region,RP11-233E12.1-PRMT6	0.623646	3.92e-06	1.587	0.1	1.304	1.931	NTNG1	0.000136486	0.143944	0.0375	Artery_Tibial
rs12032059	1	107558304	intergenic_region,RP11-233E12.1-PRMT6	0.623646	3.92e-06	1.587	0.1	1.304	1.931	PRMT6	6.19e-05	0.105488	0.0260637	Cells_Cultured_fibroblasts
rs12032059	1	107558304	intergenic_region,RP11-233E12.1-PRMT6	0.623646	3.92e-06	1.587	0.1	1.304	1.931	NTNG1	5.56e-08	0.242241	0.0438	Cells_Cultured_fibroblasts
rs12032059	1	107558304	intergenic_region,RP11-233E12.1-PRMT6	0.623646	3.92e-06	1.587	0.1	1.304	1.931	NTNG1	5.81e-13	0.464182	0.0612	Colon_Sigmoid
rs12032059	1	107558304	intergenic_region,RP11-233E12.1-PRMT6	0.623646	3.92e-06	1.587	0.1	1.304	1.931	PRMT6	1.09e-05	0.198852	0.0444429	Colon_Transverse
rs12032059	1	107558304	intergenic_region,RP11-233E12.1-PRMT6	0.623646	3.92e-06	1.587	0.1	1.304	1.931	NTNG1	4.08e-09	0.317139	0.0523	Colon_Transverse
rs12032059	1	107558304	intergenic_region,RP11-233E12.1-PRMT6	0.623646	3.92e-06	1.587	0.1	1.304	1.931	NTNG1	2.58e-08	0.361549	0.0637	Esophagus_Mucosa
rs12032059	1	107558304	intergenic_region,RP11-233E12.1-PRMT6	0.623646	3.92e-06	1.587	0.1	1.304	1.931	PRMT6	4.91e-05	0.176384	0.043	Esophagus_Mucosa
rs12032059	1	107558304	intergenic_region,RP11-233E12.1-PRMT6	0.623646	3.92e-06	1.587	0.1	1.304	1.931	NTNG1	6.2e-05	0.250501	0.0618712	Esophagus_Muscularis
rs12032059	1	107558304	intergenic_region,RP11-233E12.1-PRMT6	0.623646	3.92e-06	1.587	0.1	1.304	1.931	PRMT6	8.48e-06	0.222384	0.0491	Heart_Left_Ventricle
rs12032059	1	107558304	intergenic_region,RP11-233E12.1-PRMT6	0.623646	3.92e-06	1.587	0.1	1.304	1.931	PRMT6	3.63e-05	0.456094	0.107	Liver
rs12032059	1	107558304	intergenic_region,RP11-233E12.1-PRMT6	0.623646	3.92e-06	1.587	0.1	1.304	1.931	NTNG1	2.61e-05	0.153744	0.0361808	Lung
rs12032059	1	107558304	intergenic_region,RP11-233E12.1-PRMT6	0.623646	3.92e-06	1.587	0.1	1.304	1.931	PRMT6	9.01e-15	0.362014	0.0455787	Muscle_Skeletal
rs12032059	1	107558304	intergenic_region,RP11-233E12.1-PRMT6	0.623646	3.92e-06	1.587	0.1	1.304	1.931	NTNG1	2.85e-05	0.126836	0.0300055	Nerve_Tibial
rs12032059	1	107558304	intergenic_region,RP11-233E12.1-PRMT6	0.623646	3.92e-06	1.587	0.1	1.304	1.931	NTNG1	7.55e-07	0.256326	0.0510801	Skin_Not_Sun_Exposed_Suprapubic
rs12032059	1	107558304	intergenic_region,RP11-233E12.1-PRMT6	0.623646	3.92e-06	1.587	0.1	1.304	1.931	PRMT6	4.17e-06	0.22945	0.0492324	Skin_Not_Sun_Exposed_Suprapubic
rs12032059	1	107558304	intergenic_region,RP11-233E12.1-PRMT6	0.623646	3.92e-06	1.587	0.1	1.304	1.931	PRMT6	1.13e-06	0.255173	0.0518162	Skin_Sun_Exposed_Lower_leg
rs12032059	1	107558304	intergenic_region,RP11-233E12.1-PRMT6	0.623646	3.92e-06	1.587	0.1	1.304	1.931	PRMT6	7.98e-05	-0.186665	0.0465836	Testis
rs12032059	1	107558304	intergenic_region,RP11-233E12.1-PRMT6	0.623646	3.92e-06	1.587	0.1	1.304	1.931	NTNG1	1.17e-09	0.362793	0.0585	Thyroid
rs11185041	1	107559350	intergenic_region,RP11-233E12.1-PRMT6	0.623646	3.92e-06	1.587	0.1	1.304	1.931	NTNG1	3.3e-06	0.136222	0.0288724	Adipose_Visceral_Omentum
rs11185041	1	107559350	intergenic_region,RP11-233E12.1-PRMT6	0.623646	3.92e-06	1.587	0.1	1.304	1.931	NTNG1	0.000136486	0.143944	0.0374514	Artery_Tibial
rs11185041	1	107559350	intergenic_region,RP11-233E12.1-PRMT6	0.623646	3.92e-06	1.587	0.1	1.304	1.931	PRMT6	6.19e-05	0.105488	0.0261	Cells_Cultured_fibroblasts
rs11185041	1	107559350	intergenic_region,RP11-233E12.1-PRMT6	0.623646	3.92e-06	1.587	0.1	1.304	1.931	NTNG1	5.56e-08	0.242241	0.0437704	Cells_Cultured_fibroblasts
rs11185041	1	107559350	intergenic_region,RP11-233E12.1-PRMT6	0.623646	3.92e-06	1.587	0.1	1.304	1.931	NTNG1	5.81e-13	0.464182	0.0612	Colon_Sigmoid
rs11185041	1	107559350	intergenic_region,RP11-233E12.1-PRMT6	0.623646	3.92e-06	1.587	0.1	1.304	1.931	PRMT6	1.09e-05	0.198852	0.0444429	Colon_Transverse
rs11185041	1	107559350	intergenic_region,RP11-233E12.1-PRMT6	0.623646	3.92e-06	1.587	0.1	1.304	1.931	NTNG1	4.08e-09	0.317139	0.0523	Colon_Transverse
rs11185041	1	107559350	intergenic_region,RP11-233E12.1-PRMT6	0.623646	3.92e-06	1.587	0.1	1.304	1.931	NTNG1	2.58e-08	0.361549	0.0637217	Esophagus_Mucosa
rs11185041	1	107559350	intergenic_region,RP11-233E12.1-PRMT6	0.623646	3.92e-06	1.587	0.1	1.304	1.931	PRMT6	4.91e-05	0.176384	0.043	Esophagus_Mucosa
rs11185041	1	107559350	intergenic_region,RP11-233E12.1-PRMT6	0.623646	3.92e-06	1.587	0.1	1.304	1.931	NTNG1	6.2e-05	0.250501	0.0619	Esophagus_Muscularis
rs11185041	1	107559350	intergenic_region,RP11-233E12.1-PRMT6	0.623646	3.92e-06	1.587	0.1	1.304	1.931	PRMT6	8.48e-06	0.222384	0.0491	Heart_Left_Ventricle
rs11185041	1	107559350	intergenic_region,RP11-233E12.1-PRMT6	0.623646	3.92e-06	1.587	0.1	1.304	1.931	PRMT6	3.63e-05	0.456094	0.107	Liver
rs11185041	1	107559350	intergenic_region,RP11-233E12.1-PRMT6	0.623646	3.92e-06	1.587	0.1	1.304	1.931	NTNG1	2.61e-05	0.153744	0.0361808	Lung
rs11185041	1	107559350	intergenic_region,RP11-233E12.1-PRMT6	0.623646	3.92e-06	1.587	0.1	1.304	1.931	PRMT6	9.01e-15	0.362014	0.0455787	Muscle_Skeletal
rs11185041	1	107559350	intergenic_region,RP11-233E12.1-PRMT6	0.623646	3.92e-06	1.587	0.1	1.304	1.931	NTNG1	2.85e-05	0.126836	0.0300055	Nerve_Tibial
rs11185041	1	107559350	intergenic_region,RP11-233E12.1-PRMT6	0.623646	3.92e-06	1.587	0.1	1.304	1.931	NTNG1	7.55e-07	0.256326	0.0510801	Skin_Not_Sun_Exposed_Suprapubic
rs11185041	1	107559350	intergenic_region,RP11-233E12.1-PRMT6	0.623646	3.92e-06	1.587	0.1	1.304	1.931	PRMT6	4.17e-06	0.22945	0.0492324	Skin_Not_Sun_Exposed_Suprapubic
rs11185041	1	107559350	intergenic_region,RP11-233E12.1-PRMT6	0.623646	3.92e-06	1.587	0.1	1.304	1.931	PRMT6	1.13e-06	0.255173	0.0518162	Skin_Sun_Exposed_Lower_leg
rs11185041	1	107559350	intergenic_region,RP11-233E12.1-PRMT6	0.623646	3.92e-06	1.587	0.1	1.304	1.931	PRMT6	7.98e-05	-0.186665	0.0465836	Testis
rs11185041	1	107559350	intergenic_region,RP11-233E12.1-PRMT6	0.623646	3.92e-06	1.587	0.1	1.304	1.931	NTNG1	1.17e-09	0.362793	0.0585026	Thyroid
rs11185042	1	107559559	intergenic_region,RP11-233E12.1-PRMT6	0.623646	3.92e-06	1.587	0.1	1.304	1.931	NTNG1	3.3e-06	0.136222	0.0289	Adipose_Visceral_Omentum
rs11185042	1	107559559	intergenic_region,RP11-233E12.1-PRMT6	0.623646	3.92e-06	1.587	0.1	1.304	1.931	NTNG1	0.000136486	0.143944	0.0374514	Artery_Tibial
rs11185042	1	107559559	intergenic_region,RP11-233E12.1-PRMT6	0.623646	3.92e-06	1.587	0.1	1.304	1.931	PRMT6	6.19e-05	0.105488	0.0260637	Cells_Cultured_fibroblasts
rs11185042	1	107559559	intergenic_region,RP11-233E12.1-PRMT6	0.623646	3.92e-06	1.587	0.1	1.304	1.931	NTNG1	5.56e-08	0.242241	0.0438	Cells_Cultured_fibroblasts
rs11185042	1	107559559	intergenic_region,RP11-233E12.1-PRMT6	0.623646	3.92e-06	1.587	0.1	1.304	1.931	NTNG1	5.81e-13	0.464182	0.0612	Colon_Sigmoid
rs11185042	1	107559559	intergenic_region,RP11-233E12.1-PRMT6	0.623646	3.92e-06	1.587	0.1	1.304	1.931	PRMT6	1.09e-05	0.198852	0.0444	Colon_Transverse
rs11185042	1	107559559	intergenic_region,RP11-233E12.1-PRMT6	0.623646	3.92e-06	1.587	0.1	1.304	1.931	NTNG1	4.08e-09	0.317139	0.0523	Colon_Transverse
rs11185042	1	107559559	intergenic_region,RP11-233E12.1-PRMT6	0.623646	3.92e-06	1.587	0.1	1.304	1.931	NTNG1	2.58e-08	0.361549	0.0637217	Esophagus_Mucosa
rs11185042	1	107559559	intergenic_region,RP11-233E12.1-PRMT6	0.623646	3.92e-06	1.587	0.1	1.304	1.931	PRMT6	4.91e-05	0.176384	0.0430008	Esophagus_Mucosa
rs11185042	1	107559559	intergenic_region,RP11-233E12.1-PRMT6	0.623646	3.92e-06	1.587	0.1	1.304	1.931	NTNG1	6.2e-05	0.250501	0.0619	Esophagus_Muscularis
rs11185042	1	107559559	intergenic_region,RP11-233E12.1-PRMT6	0.623646	3.92e-06	1.587	0.1	1.304	1.931	PRMT6	8.48e-06	0.222384	0.0491	Heart_Left_Ventricle
rs11185042	1	107559559	intergenic_region,RP11-233E12.1-PRMT6	0.623646	3.92e-06	1.587	0.1	1.304	1.931	PRMT6	3.63e-05	0.456094	0.107	Liver
rs11185042	1	107559559	intergenic_region,RP11-233E12.1-PRMT6	0.623646	3.92e-06	1.587	0.1	1.304	1.931	NTNG1	2.61e-05	0.153744	0.0361808	Lung
rs11185042	1	107559559	intergenic_region,RP11-233E12.1-PRMT6	0.623646	3.92e-06	1.587	0.1	1.304	1.931	PRMT6	9.01e-15	0.362014	0.0455787	Muscle_Skeletal
rs11185042	1	107559559	intergenic_region,RP11-233E12.1-PRMT6	0.623646	3.92e-06	1.587	0.1	1.304	1.931	NTNG1	2.85e-05	0.126836	0.0300055	Nerve_Tibial
rs11185042	1	107559559	intergenic_region,RP11-233E12.1-PRMT6	0.623646	3.92e-06	1.587	0.1	1.304	1.931	NTNG1	7.55e-07	0.256326	0.0510801	Skin_Not_Sun_Exposed_Suprapubic
rs11185042	1	107559559	intergenic_region,RP11-233E12.1-PRMT6	0.623646	3.92e-06	1.587	0.1	1.304	1.931	PRMT6	4.17e-06	0.22945	0.0492324	Skin_Not_Sun_Exposed_Suprapubic
rs11185042	1	107559559	intergenic_region,RP11-233E12.1-PRMT6	0.623646	3.92e-06	1.587	0.1	1.304	1.931	PRMT6	1.13e-06	0.255173	0.0518162	Skin_Sun_Exposed_Lower_leg
rs11185042	1	107559559	intergenic_region,RP11-233E12.1-PRMT6	0.623646	3.92e-06	1.587	0.1	1.304	1.931	PRMT6	7.98e-05	-0.186665	0.0465836	Testis
rs11185042	1	107559559	intergenic_region,RP11-233E12.1-PRMT6	0.623646	3.92e-06	1.587	0.1	1.304	1.931	NTNG1	1.17e-09	0.362793	0.0585026	Thyroid
rs10458533	1	107560034	intergenic_region,RP11-233E12.1-PRMT6	0.623646	3.92e-06	1.587	0.1	1.304	1.931	NTNG1	1.47e-05	0.126503	0.028836	Adipose_Visceral_Omentum
rs10458533	1	107560034	intergenic_region,RP11-233E12.1-PRMT6	0.623646	3.92e-06	1.587	0.1	1.304	1.931	NTNG1	7.19e-05	0.151635	0.0379	Artery_Tibial
rs10458533	1	107560034	intergenic_region,RP11-233E12.1-PRMT6	0.623646	3.92e-06	1.587	0.1	1.304	1.931	NTNG1	6.7e-05	0.294504	0.0729	Breast_Mammary_Tissue
rs10458533	1	107560034	intergenic_region,RP11-233E12.1-PRMT6	0.623646	3.92e-06	1.587	0.1	1.304	1.931	PRMT6	1.8e-05	0.112426	0.0259089	Cells_Cultured_fibroblasts
rs10458533	1	107560034	intergenic_region,RP11-233E12.1-PRMT6	0.623646	3.92e-06	1.587	0.1	1.304	1.931	NTNG1	2.96e-08	0.246256	0.0436	Cells_Cultured_fibroblasts
rs10458533	1	107560034	intergenic_region,RP11-233E12.1-PRMT6	0.623646	3.92e-06	1.587	0.1	1.304	1.931	NTNG1	4.42e-13	0.463179	0.0607	Colon_Sigmoid
rs10458533	1	107560034	intergenic_region,RP11-233E12.1-PRMT6	0.623646	3.92e-06	1.587	0.1	1.304	1.931	PRMT6	4.53e-06	0.211653	0.0453	Colon_Transverse
rs10458533	1	107560034	intergenic_region,RP11-233E12.1-PRMT6	0.623646	3.92e-06	1.587	0.1	1.304	1.931	NTNG1	4.38e-09	0.323616	0.0535	Colon_Transverse
rs10458533	1	107560034	intergenic_region,RP11-233E12.1-PRMT6	0.623646	3.92e-06	1.587	0.1	1.304	1.931	NTNG1	1.33e-08	0.371644	0.0641377	Esophagus_Mucosa
rs10458533	1	107560034	intergenic_region,RP11-233E12.1-PRMT6	0.623646	3.92e-06	1.587	0.1	1.304	1.931	PRMT6	2.32e-05	0.185163	0.0432745	Esophagus_Mucosa
rs10458533	1	107560034	intergenic_region,RP11-233E12.1-PRMT6	0.623646	3.92e-06	1.587	0.1	1.304	1.931	NTNG1	5.36e-05	0.258134	0.0632	Esophagus_Muscularis
rs10458533	1	107560034	intergenic_region,RP11-233E12.1-PRMT6	0.623646	3.92e-06	1.587	0.1	1.304	1.931	PRMT6	2.17e-05	0.212142	0.0492	Heart_Left_Ventricle
rs10458533	1	107560034	intergenic_region,RP11-233E12.1-PRMT6	0.623646	3.92e-06	1.587	0.1	1.304	1.931	NTNG1	4.87e-05	0.150494	0.0366874	Lung
rs10458533	1	107560034	intergenic_region,RP11-233E12.1-PRMT6	0.623646	3.92e-06	1.587	0.1	1.304	1.931	PRMT6	1.19e-14	0.364319	0.0460903	Muscle_Skeletal
rs10458533	1	107560034	intergenic_region,RP11-233E12.1-PRMT6	0.623646	3.92e-06	1.587	0.1	1.304	1.931	NTNG1	8.25e-05	0.120114	0.0302373	Nerve_Tibial
rs10458533	1	107560034	intergenic_region,RP11-233E12.1-PRMT6	0.623646	3.92e-06	1.587	0.1	1.304	1.931	NTNG1	3.87e-07	0.263681	0.0511763	Skin_Not_Sun_Exposed_Suprapubic
rs10458533	1	107560034	intergenic_region,RP11-233E12.1-PRMT6	0.623646	3.92e-06	1.587	0.1	1.304	1.931	PRMT6	2.63e-06	0.234853	0.0493475	Skin_Not_Sun_Exposed_Suprapubic
rs10458533	1	107560034	intergenic_region,RP11-233E12.1-PRMT6	0.623646	3.92e-06	1.587	0.1	1.304	1.931	PRMT6	6.33e-07	0.262614	0.0520911	Skin_Sun_Exposed_Lower_leg
rs10458533	1	107560034	intergenic_region,RP11-233E12.1-PRMT6	0.623646	3.92e-06	1.587	0.1	1.304	1.931	NTNG1	0.000132772	0.222021	0.0576784	Skin_Sun_Exposed_Lower_leg
rs10458533	1	107560034	intergenic_region,RP11-233E12.1-PRMT6	0.623646	3.92e-06	1.587	0.1	1.304	1.931	PRMT6	0.000123687	-0.18262	0.0468735	Testis
rs10458533	1	107560034	intergenic_region,RP11-233E12.1-PRMT6	0.623646	3.92e-06	1.587	0.1	1.304	1.931	NTNG1	2.03e-09	0.357463	0.0585317	Thyroid
rs11185043	1	107560292	intergenic_region,RP11-233E12.1-PRMT6	0.623646	3.92e-06	1.587	0.1	1.304	1.931	NTNG1	3.53e-05	0.120492	0.0287995	Adipose_Visceral_Omentum
rs11185043	1	107560292	intergenic_region,RP11-233E12.1-PRMT6	0.623646	3.92e-06	1.587	0.1	1.304	1.931	NTNG1	0.000139417	0.145513	0.0379	Artery_Tibial
rs11185043	1	107560292	intergenic_region,RP11-233E12.1-PRMT6	0.623646	3.92e-06	1.587	0.1	1.304	1.931	NTNG1	6.7e-05	0.294504	0.0729	Breast_Mammary_Tissue
rs11185043	1	107560292	intergenic_region,RP11-233E12.1-PRMT6	0.623646	3.92e-06	1.587	0.1	1.304	1.931	PRMT6	5.09e-05	0.106507	0.0260124	Cells_Cultured_fibroblasts
rs11185043	1	107560292	intergenic_region,RP11-233E12.1-PRMT6	0.623646	3.92e-06	1.587	0.1	1.304	1.931	NTNG1	1.84e-07	0.232519	0.0438	Cells_Cultured_fibroblasts
rs11185043	1	107560292	intergenic_region,RP11-233E12.1-PRMT6	0.623646	3.92e-06	1.587	0.1	1.304	1.931	NTNG1	5.51e-12	0.442245	0.0612	Colon_Sigmoid
rs11185043	1	107560292	intergenic_region,RP11-233E12.1-PRMT6	0.623646	3.92e-06	1.587	0.1	1.304	1.931	PRMT6	4.63e-06	0.210797	0.0452	Colon_Transverse
rs11185043	1	107560292	intergenic_region,RP11-233E12.1-PRMT6	0.623646	3.92e-06	1.587	0.1	1.304	1.931	NTNG1	1.3e-08	0.313093	0.0535	Colon_Transverse
rs11185043	1	107560292	intergenic_region,RP11-233E12.1-PRMT6	0.623646	3.92e-06	1.587	0.1	1.304	1.931	NTNG1	4.6e-08	0.358343	0.0643756	Esophagus_Mucosa
rs11185043	1	107560292	intergenic_region,RP11-233E12.1-PRMT6	0.623646	3.92e-06	1.587	0.1	1.304	1.931	PRMT6	1.98e-05	0.186843	0.0432974	Esophagus_Mucosa
rs11185043	1	107560292	intergenic_region,RP11-233E12.1-PRMT6	0.623646	3.92e-06	1.587	0.1	1.304	1.931	NTNG1	0.000121878	0.245901	0.0634	Esophagus_Muscularis
rs11185043	1	107560292	intergenic_region,RP11-233E12.1-PRMT6	0.623646	3.92e-06	1.587	0.1	1.304	1.931	PRMT6	2.08e-05	0.21283	0.0493	Heart_Left_Ventricle
rs11185043	1	107560292	intergenic_region,RP11-233E12.1-PRMT6	0.623646	3.92e-06	1.587	0.1	1.304	1.931	PRMT6	3.42e-05	0.46176	0.108	Liver
rs11185043	1	107560292	intergenic_region,RP11-233E12.1-PRMT6	0.623646	3.92e-06	1.587	0.1	1.304	1.931	NTNG1	6.09e-05	0.149085	0.0368271	Lung
rs11185043	1	107560292	intergenic_region,RP11-233E12.1-PRMT6	0.623646	3.92e-06	1.587	0.1	1.304	1.931	PRMT6	2.02e-14	0.360808	0.04607	Muscle_Skeletal
rs11185043	1	107560292	intergenic_region,RP11-233E12.1-PRMT6	0.623646	3.92e-06	1.587	0.1	1.304	1.931	NTNG1	0.000158072	0.115219	0.0302452	Nerve_Tibial
rs11185043	1	107560292	intergenic_region,RP11-233E12.1-PRMT6	0.623646	3.92e-06	1.587	0.1	1.304	1.931	NTNG1	1.42e-06	0.250975	0.0513338	Skin_Not_Sun_Exposed_Suprapubic
rs11185043	1	107560292	intergenic_region,RP11-233E12.1-PRMT6	0.623646	3.92e-06	1.587	0.1	1.304	1.931	PRMT6	3.71e-06	0.231464	0.0493974	Skin_Not_Sun_Exposed_Suprapubic
rs11185043	1	107560292	intergenic_region,RP11-233E12.1-PRMT6	0.623646	3.92e-06	1.587	0.1	1.304	1.931	PRMT6	7.51e-07	0.261112	0.0521478	Skin_Sun_Exposed_Lower_leg
rs11185043	1	107560292	intergenic_region,RP11-233E12.1-PRMT6	0.623646	3.92e-06	1.587	0.1	1.304	1.931	NTNG1	0.000190992	0.216995	0.0577604	Skin_Sun_Exposed_Lower_leg
rs11185043	1	107560292	intergenic_region,RP11-233E12.1-PRMT6	0.623646	3.92e-06	1.587	0.1	1.304	1.931	NTNG1	2.03e-09	0.357463	0.0585317	Thyroid
rs12034825	1	107566845	intergenic_region,RP11-233E12.1-PRMT6	0.651817	7.36e-06	1.558	0.09891	1.283	1.891	NTNG1	2.07e-06	0.138931	0.0288421	Adipose_Visceral_Omentum
rs12034825	1	107566845	intergenic_region,RP11-233E12.1-PRMT6	0.651817	7.36e-06	1.558	0.09891	1.283	1.891	NTNG1	3.02e-05	0.303278	0.0717	Breast_Mammary_Tissue
rs12034825	1	107566845	intergenic_region,RP11-233E12.1-PRMT6	0.651817	7.36e-06	1.558	0.09891	1.283	1.891	PRMT6	2.15e-05	0.110914	0.0258052	Cells_Cultured_fibroblasts
rs12034825	1	107566845	intergenic_region,RP11-233E12.1-PRMT6	0.651817	7.36e-06	1.558	0.09891	1.283	1.891	NTNG1	3.26e-08	0.244442	0.0433873	Cells_Cultured_fibroblasts
rs12034825	1	107566845	intergenic_region,RP11-233E12.1-PRMT6	0.651817	7.36e-06	1.558	0.09891	1.283	1.891	NTNG1	1.08e-12	0.459927	0.0614	Colon_Sigmoid
rs12034825	1	107566845	intergenic_region,RP11-233E12.1-PRMT6	0.651817	7.36e-06	1.558	0.09891	1.283	1.891	PRMT6	8.92e-06	0.19963	0.0441633	Colon_Transverse
rs12034825	1	107566845	intergenic_region,RP11-233E12.1-PRMT6	0.651817	7.36e-06	1.558	0.09891	1.283	1.891	NTNG1	6.74e-10	0.330015	0.0517	Colon_Transverse
rs12034825	1	107566845	intergenic_region,RP11-233E12.1-PRMT6	0.651817	7.36e-06	1.558	0.09891	1.283	1.891	NTNG1	3.31e-08	0.357889	0.0635935	Esophagus_Mucosa
rs12034825	1	107566845	intergenic_region,RP11-233E12.1-PRMT6	0.651817	7.36e-06	1.558	0.09891	1.283	1.891	PRMT6	2.27e-05	0.183444	0.0428161	Esophagus_Mucosa
rs12034825	1	107566845	intergenic_region,RP11-233E12.1-PRMT6	0.651817	7.36e-06	1.558	0.09891	1.283	1.891	NTNG1	3.03e-05	0.262758	0.0622576	Esophagus_Muscularis
rs12034825	1	107566845	intergenic_region,RP11-233E12.1-PRMT6	0.651817	7.36e-06	1.558	0.09891	1.283	1.891	PRMT6	1.01e-05	0.220548	0.0491	Heart_Left_Ventricle
rs12034825	1	107566845	intergenic_region,RP11-233E12.1-PRMT6	0.651817	7.36e-06	1.558	0.09891	1.283	1.891	PRMT6	3.63e-05	0.456094	0.107	Liver
rs12034825	1	107566845	intergenic_region,RP11-233E12.1-PRMT6	0.651817	7.36e-06	1.558	0.09891	1.283	1.891	NTNG1	1.78e-05	0.157364	0.0362723	Lung
rs12034825	1	107566845	intergenic_region,RP11-233E12.1-PRMT6	0.651817	7.36e-06	1.558	0.09891	1.283	1.891	PRMT6	2.74e-15	0.369361	0.0455803	Muscle_Skeletal
rs12034825	1	107566845	intergenic_region,RP11-233E12.1-PRMT6	0.651817	7.36e-06	1.558	0.09891	1.283	1.891	NTNG1	8.47e-05	0.119023	0.03001	Nerve_Tibial
rs12034825	1	107566845	intergenic_region,RP11-233E12.1-PRMT6	0.651817	7.36e-06	1.558	0.09891	1.283	1.891	NTNG1	1.12e-06	0.251761	0.0509962	Skin_Not_Sun_Exposed_Suprapubic
rs12034825	1	107566845	intergenic_region,RP11-233E12.1-PRMT6	0.651817	7.36e-06	1.558	0.09891	1.283	1.891	PRMT6	5.5e-06	0.226058	0.0491386	Skin_Not_Sun_Exposed_Suprapubic
rs12034825	1	107566845	intergenic_region,RP11-233E12.1-PRMT6	0.651817	7.36e-06	1.558	0.09891	1.283	1.891	PRMT6	1.03e-06	0.256629	0.051907	Skin_Sun_Exposed_Lower_leg
rs12034825	1	107566845	intergenic_region,RP11-233E12.1-PRMT6	0.651817	7.36e-06	1.558	0.09891	1.283	1.891	NTNG1	0.00016431	0.218027	0.0574462	Skin_Sun_Exposed_Lower_leg
rs12034825	1	107566845	intergenic_region,RP11-233E12.1-PRMT6	0.651817	7.36e-06	1.558	0.09891	1.283	1.891	PRMT6	0.000111715	-0.183098	0.0466846	Testis
rs12034825	1	107566845	intergenic_region,RP11-233E12.1-PRMT6	0.651817	7.36e-06	1.558	0.09891	1.283	1.891	NTNG1	2.25e-09	0.356752	0.0585854	Thyroid
rs11185053	1	107567038	intergenic_region,RP11-233E12.1-PRMT6	0.651817	7.36e-06	1.558	0.09891	1.283	1.891	NTNG1	2.07e-06	0.138931	0.0288421	Adipose_Visceral_Omentum
rs11185053	1	107567038	intergenic_region,RP11-233E12.1-PRMT6	0.651817	7.36e-06	1.558	0.09891	1.283	1.891	NTNG1	3.02e-05	0.303278	0.0717	Breast_Mammary_Tissue
rs11185053	1	107567038	intergenic_region,RP11-233E12.1-PRMT6	0.651817	7.36e-06	1.558	0.09891	1.283	1.891	PRMT6	2.15e-05	0.110914	0.0258052	Cells_Cultured_fibroblasts
rs11185053	1	107567038	intergenic_region,RP11-233E12.1-PRMT6	0.651817	7.36e-06	1.558	0.09891	1.283	1.891	NTNG1	3.26e-08	0.244442	0.0433873	Cells_Cultured_fibroblasts
rs11185053	1	107567038	intergenic_region,RP11-233E12.1-PRMT6	0.651817	7.36e-06	1.558	0.09891	1.283	1.891	NTNG1	1.08e-12	0.459927	0.0614	Colon_Sigmoid
rs11185053	1	107567038	intergenic_region,RP11-233E12.1-PRMT6	0.651817	7.36e-06	1.558	0.09891	1.283	1.891	PRMT6	8.92e-06	0.19963	0.0441633	Colon_Transverse
rs11185053	1	107567038	intergenic_region,RP11-233E12.1-PRMT6	0.651817	7.36e-06	1.558	0.09891	1.283	1.891	NTNG1	6.74e-10	0.330015	0.0517	Colon_Transverse
rs11185053	1	107567038	intergenic_region,RP11-233E12.1-PRMT6	0.651817	7.36e-06	1.558	0.09891	1.283	1.891	NTNG1	3.31e-08	0.357889	0.0635935	Esophagus_Mucosa
rs11185053	1	107567038	intergenic_region,RP11-233E12.1-PRMT6	0.651817	7.36e-06	1.558	0.09891	1.283	1.891	PRMT6	2.27e-05	0.183444	0.0428161	Esophagus_Mucosa
rs11185053	1	107567038	intergenic_region,RP11-233E12.1-PRMT6	0.651817	7.36e-06	1.558	0.09891	1.283	1.891	NTNG1	3.03e-05	0.262758	0.0622576	Esophagus_Muscularis
rs11185053	1	107567038	intergenic_region,RP11-233E12.1-PRMT6	0.651817	7.36e-06	1.558	0.09891	1.283	1.891	PRMT6	1.01e-05	0.220548	0.0491	Heart_Left_Ventricle
rs11185053	1	107567038	intergenic_region,RP11-233E12.1-PRMT6	0.651817	7.36e-06	1.558	0.09891	1.283	1.891	PRMT6	3.63e-05	0.456094	0.107	Liver
rs11185053	1	107567038	intergenic_region,RP11-233E12.1-PRMT6	0.651817	7.36e-06	1.558	0.09891	1.283	1.891	NTNG1	1.78e-05	0.157364	0.0362723	Lung
rs11185053	1	107567038	intergenic_region,RP11-233E12.1-PRMT6	0.651817	7.36e-06	1.558	0.09891	1.283	1.891	PRMT6	2.74e-15	0.369361	0.0455803	Muscle_Skeletal
rs11185053	1	107567038	intergenic_region,RP11-233E12.1-PRMT6	0.651817	7.36e-06	1.558	0.09891	1.283	1.891	NTNG1	8.47e-05	0.119023	0.03001	Nerve_Tibial
rs11185053	1	107567038	intergenic_region,RP11-233E12.1-PRMT6	0.651817	7.36e-06	1.558	0.09891	1.283	1.891	NTNG1	1.12e-06	0.251761	0.0509962	Skin_Not_Sun_Exposed_Suprapubic
rs11185053	1	107567038	intergenic_region,RP11-233E12.1-PRMT6	0.651817	7.36e-06	1.558	0.09891	1.283	1.891	PRMT6	5.5e-06	0.226058	0.0491386	Skin_Not_Sun_Exposed_Suprapubic
rs11185053	1	107567038	intergenic_region,RP11-233E12.1-PRMT6	0.651817	7.36e-06	1.558	0.09891	1.283	1.891	PRMT6	1.03e-06	0.256629	0.051907	Skin_Sun_Exposed_Lower_leg
rs11185053	1	107567038	intergenic_region,RP11-233E12.1-PRMT6	0.651817	7.36e-06	1.558	0.09891	1.283	1.891	NTNG1	0.00016431	0.218027	0.0574462	Skin_Sun_Exposed_Lower_leg
rs11185053	1	107567038	intergenic_region,RP11-233E12.1-PRMT6	0.651817	7.36e-06	1.558	0.09891	1.283	1.891	PRMT6	0.000111715	-0.183098	0.0466846	Testis
rs11185053	1	107567038	intergenic_region,RP11-233E12.1-PRMT6	0.651817	7.36e-06	1.558	0.09891	1.283	1.891	NTNG1	2.25e-09	0.356752	0.0585854	Thyroid
rs6692055	1	107567438	intergenic_region,RP11-233E12.1-PRMT6	0.651817	7.36e-06	1.558	0.09891	1.283	1.891	NTNG1	2.07e-06	0.138931	0.0288421	Adipose_Visceral_Omentum
rs6692055	1	107567438	intergenic_region,RP11-233E12.1-PRMT6	0.651817	7.36e-06	1.558	0.09891	1.283	1.891	NTNG1	3.02e-05	0.303278	0.0717	Breast_Mammary_Tissue
rs6692055	1	107567438	intergenic_region,RP11-233E12.1-PRMT6	0.651817	7.36e-06	1.558	0.09891	1.283	1.891	PRMT6	2.15e-05	0.110914	0.0258	Cells_Cultured_fibroblasts
rs6692055	1	107567438	intergenic_region,RP11-233E12.1-PRMT6	0.651817	7.36e-06	1.558	0.09891	1.283	1.891	NTNG1	3.26e-08	0.244442	0.0433873	Cells_Cultured_fibroblasts
rs6692055	1	107567438	intergenic_region,RP11-233E12.1-PRMT6	0.651817	7.36e-06	1.558	0.09891	1.283	1.891	NTNG1	1.08e-12	0.459927	0.0614	Colon_Sigmoid
rs6692055	1	107567438	intergenic_region,RP11-233E12.1-PRMT6	0.651817	7.36e-06	1.558	0.09891	1.283	1.891	PRMT6	8.92e-06	0.19963	0.0442	Colon_Transverse
rs6692055	1	107567438	intergenic_region,RP11-233E12.1-PRMT6	0.651817	7.36e-06	1.558	0.09891	1.283	1.891	NTNG1	6.74e-10	0.330015	0.0517	Colon_Transverse
rs6692055	1	107567438	intergenic_region,RP11-233E12.1-PRMT6	0.651817	7.36e-06	1.558	0.09891	1.283	1.891	NTNG1	3.31e-08	0.357889	0.0636	Esophagus_Mucosa
rs6692055	1	107567438	intergenic_region,RP11-233E12.1-PRMT6	0.651817	7.36e-06	1.558	0.09891	1.283	1.891	PRMT6	2.27e-05	0.183444	0.0428161	Esophagus_Mucosa
rs6692055	1	107567438	intergenic_region,RP11-233E12.1-PRMT6	0.651817	7.36e-06	1.558	0.09891	1.283	1.891	NTNG1	3.03e-05	0.262758	0.0622576	Esophagus_Muscularis
rs6692055	1	107567438	intergenic_region,RP11-233E12.1-PRMT6	0.651817	7.36e-06	1.558	0.09891	1.283	1.891	PRMT6	1.01e-05	0.220548	0.0491	Heart_Left_Ventricle
rs6692055	1	107567438	intergenic_region,RP11-233E12.1-PRMT6	0.651817	7.36e-06	1.558	0.09891	1.283	1.891	PRMT6	3.63e-05	0.456094	0.107	Liver
rs6692055	1	107567438	intergenic_region,RP11-233E12.1-PRMT6	0.651817	7.36e-06	1.558	0.09891	1.283	1.891	NTNG1	1.78e-05	0.157364	0.0362723	Lung
rs6692055	1	107567438	intergenic_region,RP11-233E12.1-PRMT6	0.651817	7.36e-06	1.558	0.09891	1.283	1.891	PRMT6	2.74e-15	0.369361	0.0455803	Muscle_Skeletal
rs6692055	1	107567438	intergenic_region,RP11-233E12.1-PRMT6	0.651817	7.36e-06	1.558	0.09891	1.283	1.891	NTNG1	8.47e-05	0.119023	0.03001	Nerve_Tibial
rs6692055	1	107567438	intergenic_region,RP11-233E12.1-PRMT6	0.651817	7.36e-06	1.558	0.09891	1.283	1.891	NTNG1	1.12e-06	0.251761	0.0509962	Skin_Not_Sun_Exposed_Suprapubic
rs6692055	1	107567438	intergenic_region,RP11-233E12.1-PRMT6	0.651817	7.36e-06	1.558	0.09891	1.283	1.891	PRMT6	5.5e-06	0.226058	0.0491386	Skin_Not_Sun_Exposed_Suprapubic
rs6692055	1	107567438	intergenic_region,RP11-233E12.1-PRMT6	0.651817	7.36e-06	1.558	0.09891	1.283	1.891	PRMT6	1.03e-06	0.256629	0.051907	Skin_Sun_Exposed_Lower_leg
rs6692055	1	107567438	intergenic_region,RP11-233E12.1-PRMT6	0.651817	7.36e-06	1.558	0.09891	1.283	1.891	NTNG1	0.00016431	0.218027	0.0574462	Skin_Sun_Exposed_Lower_leg
rs6692055	1	107567438	intergenic_region,RP11-233E12.1-PRMT6	0.651817	7.36e-06	1.558	0.09891	1.283	1.891	PRMT6	0.000111715	-0.183098	0.0466846	Testis
rs6692055	1	107567438	intergenic_region,RP11-233E12.1-PRMT6	0.651817	7.36e-06	1.558	0.09891	1.283	1.891	NTNG1	2.25e-09	0.356752	0.0585854	Thyroid
rs6658603	1	107567539	intergenic_region,RP11-233E12.1-PRMT6	0.651817	7.36e-06	1.558	0.09891	1.283	1.891	NTNG1	2.07e-06	0.138931	0.0288	Adipose_Visceral_Omentum
rs6658603	1	107567539	intergenic_region,RP11-233E12.1-PRMT6	0.651817	7.36e-06	1.558	0.09891	1.283	1.891	NTNG1	3.02e-05	0.303278	0.0717	Breast_Mammary_Tissue
rs6658603	1	107567539	intergenic_region,RP11-233E12.1-PRMT6	0.651817	7.36e-06	1.558	0.09891	1.283	1.891	PRMT6	2.15e-05	0.110914	0.0258052	Cells_Cultured_fibroblasts
rs6658603	1	107567539	intergenic_region,RP11-233E12.1-PRMT6	0.651817	7.36e-06	1.558	0.09891	1.283	1.891	NTNG1	3.26e-08	0.244442	0.0434	Cells_Cultured_fibroblasts
rs6658603	1	107567539	intergenic_region,RP11-233E12.1-PRMT6	0.651817	7.36e-06	1.558	0.09891	1.283	1.891	NTNG1	1.08e-12	0.459927	0.0614	Colon_Sigmoid
rs6658603	1	107567539	intergenic_region,RP11-233E12.1-PRMT6	0.651817	7.36e-06	1.558	0.09891	1.283	1.891	PRMT6	8.92e-06	0.19963	0.0442	Colon_Transverse
rs6658603	1	107567539	intergenic_region,RP11-233E12.1-PRMT6	0.651817	7.36e-06	1.558	0.09891	1.283	1.891	NTNG1	6.74e-10	0.330015	0.0517	Colon_Transverse
rs6658603	1	107567539	intergenic_region,RP11-233E12.1-PRMT6	0.651817	7.36e-06	1.558	0.09891	1.283	1.891	NTNG1	3.31e-08	0.357889	0.0635935	Esophagus_Mucosa
rs6658603	1	107567539	intergenic_region,RP11-233E12.1-PRMT6	0.651817	7.36e-06	1.558	0.09891	1.283	1.891	PRMT6	2.27e-05	0.183444	0.0428161	Esophagus_Mucosa
rs6658603	1	107567539	intergenic_region,RP11-233E12.1-PRMT6	0.651817	7.36e-06	1.558	0.09891	1.283	1.891	NTNG1	3.03e-05	0.262758	0.0623	Esophagus_Muscularis
rs6658603	1	107567539	intergenic_region,RP11-233E12.1-PRMT6	0.651817	7.36e-06	1.558	0.09891	1.283	1.891	PRMT6	1.01e-05	0.220548	0.0491	Heart_Left_Ventricle
rs6658603	1	107567539	intergenic_region,RP11-233E12.1-PRMT6	0.651817	7.36e-06	1.558	0.09891	1.283	1.891	PRMT6	3.63e-05	0.456094	0.107	Liver
rs6658603	1	107567539	intergenic_region,RP11-233E12.1-PRMT6	0.651817	7.36e-06	1.558	0.09891	1.283	1.891	NTNG1	1.78e-05	0.157364	0.0362723	Lung
rs6658603	1	107567539	intergenic_region,RP11-233E12.1-PRMT6	0.651817	7.36e-06	1.558	0.09891	1.283	1.891	PRMT6	2.74e-15	0.369361	0.0455803	Muscle_Skeletal
rs6658603	1	107567539	intergenic_region,RP11-233E12.1-PRMT6	0.651817	7.36e-06	1.558	0.09891	1.283	1.891	NTNG1	8.47e-05	0.119023	0.03001	Nerve_Tibial
rs6658603	1	107567539	intergenic_region,RP11-233E12.1-PRMT6	0.651817	7.36e-06	1.558	0.09891	1.283	1.891	NTNG1	1.12e-06	0.251761	0.0509962	Skin_Not_Sun_Exposed_Suprapubic
rs6658603	1	107567539	intergenic_region,RP11-233E12.1-PRMT6	0.651817	7.36e-06	1.558	0.09891	1.283	1.891	PRMT6	5.5e-06	0.226058	0.0491386	Skin_Not_Sun_Exposed_Suprapubic
rs6658603	1	107567539	intergenic_region,RP11-233E12.1-PRMT6	0.651817	7.36e-06	1.558	0.09891	1.283	1.891	PRMT6	1.03e-06	0.256629	0.051907	Skin_Sun_Exposed_Lower_leg
rs6658603	1	107567539	intergenic_region,RP11-233E12.1-PRMT6	0.651817	7.36e-06	1.558	0.09891	1.283	1.891	NTNG1	0.00016431	0.218027	0.0574462	Skin_Sun_Exposed_Lower_leg
rs6658603	1	107567539	intergenic_region,RP11-233E12.1-PRMT6	0.651817	7.36e-06	1.558	0.09891	1.283	1.891	PRMT6	0.000111715	-0.183098	0.0466846	Testis
rs6658603	1	107567539	intergenic_region,RP11-233E12.1-PRMT6	0.651817	7.36e-06	1.558	0.09891	1.283	1.891	NTNG1	2.25e-09	0.356752	0.0585854	Thyroid
rs12032640	1	107567740	intergenic_region,RP11-233E12.1-PRMT6	0.651817	7.36e-06	1.558	0.09891	1.283	1.891	NTNG1	2.07e-06	0.138931	0.0288	Adipose_Visceral_Omentum
rs12032640	1	107567740	intergenic_region,RP11-233E12.1-PRMT6	0.651817	7.36e-06	1.558	0.09891	1.283	1.891	NTNG1	3.02e-05	0.303278	0.0717	Breast_Mammary_Tissue
rs12032640	1	107567740	intergenic_region,RP11-233E12.1-PRMT6	0.651817	7.36e-06	1.558	0.09891	1.283	1.891	PRMT6	2.15e-05	0.110914	0.0258052	Cells_Cultured_fibroblasts
rs12032640	1	107567740	intergenic_region,RP11-233E12.1-PRMT6	0.651817	7.36e-06	1.558	0.09891	1.283	1.891	NTNG1	3.26e-08	0.244442	0.0434	Cells_Cultured_fibroblasts
rs12032640	1	107567740	intergenic_region,RP11-233E12.1-PRMT6	0.651817	7.36e-06	1.558	0.09891	1.283	1.891	NTNG1	1.08e-12	0.459927	0.0614	Colon_Sigmoid
rs12032640	1	107567740	intergenic_region,RP11-233E12.1-PRMT6	0.651817	7.36e-06	1.558	0.09891	1.283	1.891	PRMT6	8.92e-06	0.19963	0.0442	Colon_Transverse
rs12032640	1	107567740	intergenic_region,RP11-233E12.1-PRMT6	0.651817	7.36e-06	1.558	0.09891	1.283	1.891	NTNG1	6.74e-10	0.330015	0.0517	Colon_Transverse
rs12032640	1	107567740	intergenic_region,RP11-233E12.1-PRMT6	0.651817	7.36e-06	1.558	0.09891	1.283	1.891	NTNG1	3.31e-08	0.357889	0.0635935	Esophagus_Mucosa
rs12032640	1	107567740	intergenic_region,RP11-233E12.1-PRMT6	0.651817	7.36e-06	1.558	0.09891	1.283	1.891	PRMT6	2.27e-05	0.183444	0.0428161	Esophagus_Mucosa
rs12032640	1	107567740	intergenic_region,RP11-233E12.1-PRMT6	0.651817	7.36e-06	1.558	0.09891	1.283	1.891	NTNG1	3.03e-05	0.262758	0.0623	Esophagus_Muscularis
rs12032640	1	107567740	intergenic_region,RP11-233E12.1-PRMT6	0.651817	7.36e-06	1.558	0.09891	1.283	1.891	PRMT6	1.01e-05	0.220548	0.0491	Heart_Left_Ventricle
rs12032640	1	107567740	intergenic_region,RP11-233E12.1-PRMT6	0.651817	7.36e-06	1.558	0.09891	1.283	1.891	PRMT6	3.63e-05	0.456094	0.107	Liver
rs12032640	1	107567740	intergenic_region,RP11-233E12.1-PRMT6	0.651817	7.36e-06	1.558	0.09891	1.283	1.891	NTNG1	1.78e-05	0.157364	0.0362723	Lung
rs12032640	1	107567740	intergenic_region,RP11-233E12.1-PRMT6	0.651817	7.36e-06	1.558	0.09891	1.283	1.891	PRMT6	2.74e-15	0.369361	0.0455803	Muscle_Skeletal
rs12032640	1	107567740	intergenic_region,RP11-233E12.1-PRMT6	0.651817	7.36e-06	1.558	0.09891	1.283	1.891	NTNG1	8.47e-05	0.119023	0.03001	Nerve_Tibial
rs12032640	1	107567740	intergenic_region,RP11-233E12.1-PRMT6	0.651817	7.36e-06	1.558	0.09891	1.283	1.891	NTNG1	1.12e-06	0.251761	0.0509962	Skin_Not_Sun_Exposed_Suprapubic
rs12032640	1	107567740	intergenic_region,RP11-233E12.1-PRMT6	0.651817	7.36e-06	1.558	0.09891	1.283	1.891	PRMT6	5.5e-06	0.226058	0.0491386	Skin_Not_Sun_Exposed_Suprapubic
rs12032640	1	107567740	intergenic_region,RP11-233E12.1-PRMT6	0.651817	7.36e-06	1.558	0.09891	1.283	1.891	PRMT6	1.03e-06	0.256629	0.051907	Skin_Sun_Exposed_Lower_leg
rs12032640	1	107567740	intergenic_region,RP11-233E12.1-PRMT6	0.651817	7.36e-06	1.558	0.09891	1.283	1.891	NTNG1	0.00016431	0.218027	0.0574462	Skin_Sun_Exposed_Lower_leg
rs12032640	1	107567740	intergenic_region,RP11-233E12.1-PRMT6	0.651817	7.36e-06	1.558	0.09891	1.283	1.891	PRMT6	0.000111715	-0.183098	0.0466846	Testis
rs12032640	1	107567740	intergenic_region,RP11-233E12.1-PRMT6	0.651817	7.36e-06	1.558	0.09891	1.283	1.891	NTNG1	2.25e-09	0.356752	0.0585854	Thyroid
rs12035831	1	107567747	intergenic_region,RP11-233E12.1-PRMT6	0.651817	7.36e-06	1.558	0.09891	1.283	1.891	NTNG1	2.07e-06	0.138931	0.0288	Adipose_Visceral_Omentum
rs12035831	1	107567747	intergenic_region,RP11-233E12.1-PRMT6	0.651817	7.36e-06	1.558	0.09891	1.283	1.891	NTNG1	3.02e-05	0.303278	0.0717	Breast_Mammary_Tissue
rs12035831	1	107567747	intergenic_region,RP11-233E12.1-PRMT6	0.651817	7.36e-06	1.558	0.09891	1.283	1.891	PRMT6	2.15e-05	0.110914	0.0258052	Cells_Cultured_fibroblasts
rs12035831	1	107567747	intergenic_region,RP11-233E12.1-PRMT6	0.651817	7.36e-06	1.558	0.09891	1.283	1.891	NTNG1	3.26e-08	0.244442	0.0434	Cells_Cultured_fibroblasts
rs12035831	1	107567747	intergenic_region,RP11-233E12.1-PRMT6	0.651817	7.36e-06	1.558	0.09891	1.283	1.891	NTNG1	1.08e-12	0.459927	0.0614	Colon_Sigmoid
rs12035831	1	107567747	intergenic_region,RP11-233E12.1-PRMT6	0.651817	7.36e-06	1.558	0.09891	1.283	1.891	PRMT6	8.92e-06	0.19963	0.0442	Colon_Transverse
rs12035831	1	107567747	intergenic_region,RP11-233E12.1-PRMT6	0.651817	7.36e-06	1.558	0.09891	1.283	1.891	NTNG1	6.74e-10	0.330015	0.0517	Colon_Transverse
rs12035831	1	107567747	intergenic_region,RP11-233E12.1-PRMT6	0.651817	7.36e-06	1.558	0.09891	1.283	1.891	NTNG1	3.31e-08	0.357889	0.0635935	Esophagus_Mucosa
rs12035831	1	107567747	intergenic_region,RP11-233E12.1-PRMT6	0.651817	7.36e-06	1.558	0.09891	1.283	1.891	PRMT6	2.27e-05	0.183444	0.0428161	Esophagus_Mucosa
rs12035831	1	107567747	intergenic_region,RP11-233E12.1-PRMT6	0.651817	7.36e-06	1.558	0.09891	1.283	1.891	NTNG1	3.03e-05	0.262758	0.0623	Esophagus_Muscularis
rs12035831	1	107567747	intergenic_region,RP11-233E12.1-PRMT6	0.651817	7.36e-06	1.558	0.09891	1.283	1.891	PRMT6	1.01e-05	0.220548	0.0491	Heart_Left_Ventricle
rs12035831	1	107567747	intergenic_region,RP11-233E12.1-PRMT6	0.651817	7.36e-06	1.558	0.09891	1.283	1.891	PRMT6	3.63e-05	0.456094	0.107	Liver
rs12035831	1	107567747	intergenic_region,RP11-233E12.1-PRMT6	0.651817	7.36e-06	1.558	0.09891	1.283	1.891	NTNG1	1.78e-05	0.157364	0.0362723	Lung
rs12035831	1	107567747	intergenic_region,RP11-233E12.1-PRMT6	0.651817	7.36e-06	1.558	0.09891	1.283	1.891	PRMT6	2.74e-15	0.369361	0.0455803	Muscle_Skeletal
rs12035831	1	107567747	intergenic_region,RP11-233E12.1-PRMT6	0.651817	7.36e-06	1.558	0.09891	1.283	1.891	NTNG1	8.47e-05	0.119023	0.03001	Nerve_Tibial
rs12035831	1	107567747	intergenic_region,RP11-233E12.1-PRMT6	0.651817	7.36e-06	1.558	0.09891	1.283	1.891	NTNG1	1.12e-06	0.251761	0.0509962	Skin_Not_Sun_Exposed_Suprapubic
rs12035831	1	107567747	intergenic_region,RP11-233E12.1-PRMT6	0.651817	7.36e-06	1.558	0.09891	1.283	1.891	PRMT6	5.5e-06	0.226058	0.0491386	Skin_Not_Sun_Exposed_Suprapubic
rs12035831	1	107567747	intergenic_region,RP11-233E12.1-PRMT6	0.651817	7.36e-06	1.558	0.09891	1.283	1.891	PRMT6	1.03e-06	0.256629	0.051907	Skin_Sun_Exposed_Lower_leg
rs12035831	1	107567747	intergenic_region,RP11-233E12.1-PRMT6	0.651817	7.36e-06	1.558	0.09891	1.283	1.891	NTNG1	0.00016431	0.218027	0.0574462	Skin_Sun_Exposed_Lower_leg
rs12035831	1	107567747	intergenic_region,RP11-233E12.1-PRMT6	0.651817	7.36e-06	1.558	0.09891	1.283	1.891	PRMT6	0.000111715	-0.183098	0.0466846	Testis
rs12035831	1	107567747	intergenic_region,RP11-233E12.1-PRMT6	0.651817	7.36e-06	1.558	0.09891	1.283	1.891	NTNG1	2.25e-09	0.356752	0.0585854	Thyroid
rs7547872	1	107568010	intergenic_region,RP11-233E12.1-PRMT6	0.651817	7.36e-06	1.558	0.09891	1.283	1.891	NTNG1	2.07e-06	0.138931	0.0288	Adipose_Visceral_Omentum
rs7547872	1	107568010	intergenic_region,RP11-233E12.1-PRMT6	0.651817	7.36e-06	1.558	0.09891	1.283	1.891	NTNG1	3.02e-05	0.303278	0.0717	Breast_Mammary_Tissue
rs7547872	1	107568010	intergenic_region,RP11-233E12.1-PRMT6	0.651817	7.36e-06	1.558	0.09891	1.283	1.891	PRMT6	2.15e-05	0.110914	0.0258052	Cells_Cultured_fibroblasts
rs7547872	1	107568010	intergenic_region,RP11-233E12.1-PRMT6	0.651817	7.36e-06	1.558	0.09891	1.283	1.891	NTNG1	3.26e-08	0.244442	0.0434	Cells_Cultured_fibroblasts
rs7547872	1	107568010	intergenic_region,RP11-233E12.1-PRMT6	0.651817	7.36e-06	1.558	0.09891	1.283	1.891	NTNG1	1.08e-12	0.459927	0.0614	Colon_Sigmoid
rs7547872	1	107568010	intergenic_region,RP11-233E12.1-PRMT6	0.651817	7.36e-06	1.558	0.09891	1.283	1.891	PRMT6	8.92e-06	0.19963	0.0442	Colon_Transverse
rs7547872	1	107568010	intergenic_region,RP11-233E12.1-PRMT6	0.651817	7.36e-06	1.558	0.09891	1.283	1.891	NTNG1	6.74e-10	0.330015	0.0517	Colon_Transverse
rs7547872	1	107568010	intergenic_region,RP11-233E12.1-PRMT6	0.651817	7.36e-06	1.558	0.09891	1.283	1.891	NTNG1	3.31e-08	0.357889	0.0635935	Esophagus_Mucosa
rs7547872	1	107568010	intergenic_region,RP11-233E12.1-PRMT6	0.651817	7.36e-06	1.558	0.09891	1.283	1.891	PRMT6	2.27e-05	0.183444	0.0428161	Esophagus_Mucosa
rs7547872	1	107568010	intergenic_region,RP11-233E12.1-PRMT6	0.651817	7.36e-06	1.558	0.09891	1.283	1.891	NTNG1	3.03e-05	0.262758	0.0623	Esophagus_Muscularis
rs7547872	1	107568010	intergenic_region,RP11-233E12.1-PRMT6	0.651817	7.36e-06	1.558	0.09891	1.283	1.891	PRMT6	1.01e-05	0.220548	0.0491	Heart_Left_Ventricle
rs7547872	1	107568010	intergenic_region,RP11-233E12.1-PRMT6	0.651817	7.36e-06	1.558	0.09891	1.283	1.891	PRMT6	3.63e-05	0.456094	0.107	Liver
rs7547872	1	107568010	intergenic_region,RP11-233E12.1-PRMT6	0.651817	7.36e-06	1.558	0.09891	1.283	1.891	NTNG1	1.78e-05	0.157364	0.0362723	Lung
rs7547872	1	107568010	intergenic_region,RP11-233E12.1-PRMT6	0.651817	7.36e-06	1.558	0.09891	1.283	1.891	PRMT6	2.74e-15	0.369361	0.0455803	Muscle_Skeletal
rs7547872	1	107568010	intergenic_region,RP11-233E12.1-PRMT6	0.651817	7.36e-06	1.558	0.09891	1.283	1.891	NTNG1	8.47e-05	0.119023	0.03001	Nerve_Tibial
rs7547872	1	107568010	intergenic_region,RP11-233E12.1-PRMT6	0.651817	7.36e-06	1.558	0.09891	1.283	1.891	NTNG1	1.12e-06	0.251761	0.0509962	Skin_Not_Sun_Exposed_Suprapubic
rs7547872	1	107568010	intergenic_region,RP11-233E12.1-PRMT6	0.651817	7.36e-06	1.558	0.09891	1.283	1.891	PRMT6	5.5e-06	0.226058	0.0491386	Skin_Not_Sun_Exposed_Suprapubic
rs7547872	1	107568010	intergenic_region,RP11-233E12.1-PRMT6	0.651817	7.36e-06	1.558	0.09891	1.283	1.891	PRMT6	1.03e-06	0.256629	0.051907	Skin_Sun_Exposed_Lower_leg
rs7547872	1	107568010	intergenic_region,RP11-233E12.1-PRMT6	0.651817	7.36e-06	1.558	0.09891	1.283	1.891	NTNG1	0.00016431	0.218027	0.0574462	Skin_Sun_Exposed_Lower_leg
rs7547872	1	107568010	intergenic_region,RP11-233E12.1-PRMT6	0.651817	7.36e-06	1.558	0.09891	1.283	1.891	PRMT6	0.000111715	-0.183098	0.0466846	Testis
rs7547872	1	107568010	intergenic_region,RP11-233E12.1-PRMT6	0.651817	7.36e-06	1.558	0.09891	1.283	1.891	NTNG1	2.25e-09	0.356752	0.0585854	Thyroid
rs6583004	1	107568324	intergenic_region,RP11-233E12.1-PRMT6	0.651817	7.36e-06	1.558	0.09891	1.283	1.891	NTNG1	2.07e-06	0.138931	0.0288	Adipose_Visceral_Omentum
rs6583004	1	107568324	intergenic_region,RP11-233E12.1-PRMT6	0.651817	7.36e-06	1.558	0.09891	1.283	1.891	NTNG1	3.02e-05	0.303278	0.0717	Breast_Mammary_Tissue
rs6583004	1	107568324	intergenic_region,RP11-233E12.1-PRMT6	0.651817	7.36e-06	1.558	0.09891	1.283	1.891	PRMT6	2.15e-05	0.110914	0.0258052	Cells_Cultured_fibroblasts
rs6583004	1	107568324	intergenic_region,RP11-233E12.1-PRMT6	0.651817	7.36e-06	1.558	0.09891	1.283	1.891	NTNG1	3.26e-08	0.244442	0.0434	Cells_Cultured_fibroblasts
rs6583004	1	107568324	intergenic_region,RP11-233E12.1-PRMT6	0.651817	7.36e-06	1.558	0.09891	1.283	1.891	NTNG1	1.08e-12	0.459927	0.0614	Colon_Sigmoid
rs6583004	1	107568324	intergenic_region,RP11-233E12.1-PRMT6	0.651817	7.36e-06	1.558	0.09891	1.283	1.891	PRMT6	8.92e-06	0.19963	0.0442	Colon_Transverse
rs6583004	1	107568324	intergenic_region,RP11-233E12.1-PRMT6	0.651817	7.36e-06	1.558	0.09891	1.283	1.891	NTNG1	6.74e-10	0.330015	0.0517	Colon_Transverse
rs6583004	1	107568324	intergenic_region,RP11-233E12.1-PRMT6	0.651817	7.36e-06	1.558	0.09891	1.283	1.891	NTNG1	3.31e-08	0.357889	0.0635935	Esophagus_Mucosa
rs6583004	1	107568324	intergenic_region,RP11-233E12.1-PRMT6	0.651817	7.36e-06	1.558	0.09891	1.283	1.891	PRMT6	2.27e-05	0.183444	0.0428161	Esophagus_Mucosa
rs6583004	1	107568324	intergenic_region,RP11-233E12.1-PRMT6	0.651817	7.36e-06	1.558	0.09891	1.283	1.891	NTNG1	3.03e-05	0.262758	0.0623	Esophagus_Muscularis
rs6583004	1	107568324	intergenic_region,RP11-233E12.1-PRMT6	0.651817	7.36e-06	1.558	0.09891	1.283	1.891	PRMT6	1.01e-05	0.220548	0.0491	Heart_Left_Ventricle
rs6583004	1	107568324	intergenic_region,RP11-233E12.1-PRMT6	0.651817	7.36e-06	1.558	0.09891	1.283	1.891	PRMT6	3.63e-05	0.456094	0.107	Liver
rs6583004	1	107568324	intergenic_region,RP11-233E12.1-PRMT6	0.651817	7.36e-06	1.558	0.09891	1.283	1.891	NTNG1	1.78e-05	0.157364	0.0362723	Lung
rs6583004	1	107568324	intergenic_region,RP11-233E12.1-PRMT6	0.651817	7.36e-06	1.558	0.09891	1.283	1.891	PRMT6	2.74e-15	0.369361	0.0455803	Muscle_Skeletal
rs6583004	1	107568324	intergenic_region,RP11-233E12.1-PRMT6	0.651817	7.36e-06	1.558	0.09891	1.283	1.891	NTNG1	8.47e-05	0.119023	0.03001	Nerve_Tibial
rs6583004	1	107568324	intergenic_region,RP11-233E12.1-PRMT6	0.651817	7.36e-06	1.558	0.09891	1.283	1.891	NTNG1	1.12e-06	0.251761	0.0509962	Skin_Not_Sun_Exposed_Suprapubic
rs6583004	1	107568324	intergenic_region,RP11-233E12.1-PRMT6	0.651817	7.36e-06	1.558	0.09891	1.283	1.891	PRMT6	5.5e-06	0.226058	0.0491386	Skin_Not_Sun_Exposed_Suprapubic
rs6583004	1	107568324	intergenic_region,RP11-233E12.1-PRMT6	0.651817	7.36e-06	1.558	0.09891	1.283	1.891	PRMT6	1.03e-06	0.256629	0.051907	Skin_Sun_Exposed_Lower_leg
rs6583004	1	107568324	intergenic_region,RP11-233E12.1-PRMT6	0.651817	7.36e-06	1.558	0.09891	1.283	1.891	NTNG1	0.00016431	0.218027	0.0574462	Skin_Sun_Exposed_Lower_leg
rs6583004	1	107568324	intergenic_region,RP11-233E12.1-PRMT6	0.651817	7.36e-06	1.558	0.09891	1.283	1.891	PRMT6	0.000111715	-0.183098	0.0466846	Testis
rs6583004	1	107568324	intergenic_region,RP11-233E12.1-PRMT6	0.651817	7.36e-06	1.558	0.09891	1.283	1.891	NTNG1	2.25e-09	0.356752	0.0585854	Thyroid
rs6659571	1	107568582	intergenic_region,RP11-233E12.1-PRMT6	0.651817	7.36e-06	1.558	0.09891	1.283	1.891	NTNG1	6.9e-06	0.131137	0.0288	Adipose_Visceral_Omentum
rs6659571	1	107568582	intergenic_region,RP11-233E12.1-PRMT6	0.651817	7.36e-06	1.558	0.09891	1.283	1.891	NTNG1	0.000104096	0.148022	0.037844	Artery_Tibial
rs6659571	1	107568582	intergenic_region,RP11-233E12.1-PRMT6	0.651817	7.36e-06	1.558	0.09891	1.283	1.891	NTNG1	1.89e-05	0.315097	0.0726	Breast_Mammary_Tissue
rs6659571	1	107568582	intergenic_region,RP11-233E12.1-PRMT6	0.651817	7.36e-06	1.558	0.09891	1.283	1.891	PRMT6	2.36e-05	0.111006	0.026	Cells_Cultured_fibroblasts
rs6659571	1	107568582	intergenic_region,RP11-233E12.1-PRMT6	0.651817	7.36e-06	1.558	0.09891	1.283	1.891	NTNG1	2.71e-08	0.247243	0.0436164	Cells_Cultured_fibroblasts
rs6659571	1	107568582	intergenic_region,RP11-233E12.1-PRMT6	0.651817	7.36e-06	1.558	0.09891	1.283	1.891	NTNG1	6.84e-13	0.460035	0.0609	Colon_Sigmoid
rs6659571	1	107568582	intergenic_region,RP11-233E12.1-PRMT6	0.651817	7.36e-06	1.558	0.09891	1.283	1.891	PRMT6	8.96e-06	0.204303	0.0452062	Colon_Transverse
rs6659571	1	107568582	intergenic_region,RP11-233E12.1-PRMT6	0.651817	7.36e-06	1.558	0.09891	1.283	1.891	NTNG1	2.9e-09	0.325701	0.0532	Colon_Transverse
rs6659571	1	107568582	intergenic_region,RP11-233E12.1-PRMT6	0.651817	7.36e-06	1.558	0.09891	1.283	1.891	NTNG1	1.49e-08	0.369685	0.0640201	Esophagus_Mucosa
rs6659571	1	107568582	intergenic_region,RP11-233E12.1-PRMT6	0.651817	7.36e-06	1.558	0.09891	1.283	1.891	PRMT6	2.56e-05	0.183845	0.0432	Esophagus_Mucosa
rs6659571	1	107568582	intergenic_region,RP11-233E12.1-PRMT6	0.651817	7.36e-06	1.558	0.09891	1.283	1.891	NTNG1	3.31e-05	0.266879	0.0636	Esophagus_Muscularis
rs6659571	1	107568582	intergenic_region,RP11-233E12.1-PRMT6	0.651817	7.36e-06	1.558	0.09891	1.283	1.891	PRMT6	1.81e-05	0.213712	0.0491	Heart_Left_Ventricle
rs6659571	1	107568582	intergenic_region,RP11-233E12.1-PRMT6	0.651817	7.36e-06	1.558	0.09891	1.283	1.891	NTNG1	4.79e-05	0.151026	0.0367794	Lung
rs6659571	1	107568582	intergenic_region,RP11-233E12.1-PRMT6	0.651817	7.36e-06	1.558	0.09891	1.283	1.891	PRMT6	5.69e-15	0.369201	0.0461213	Muscle_Skeletal
rs6659571	1	107568582	intergenic_region,RP11-233E12.1-PRMT6	0.651817	7.36e-06	1.558	0.09891	1.283	1.891	NTNG1	0.000147918	0.115794	0.030262	Nerve_Tibial
rs6659571	1	107568582	intergenic_region,RP11-233E12.1-PRMT6	0.651817	7.36e-06	1.558	0.09891	1.283	1.891	NTNG1	3.49e-07	0.263958	0.0510278	Skin_Not_Sun_Exposed_Suprapubic
rs6659571	1	107568582	intergenic_region,RP11-233E12.1-PRMT6	0.651817	7.36e-06	1.558	0.09891	1.283	1.891	PRMT6	5.78e-06	0.226255	0.0492986	Skin_Not_Sun_Exposed_Suprapubic
rs6659571	1	107568582	intergenic_region,RP11-233E12.1-PRMT6	0.651817	7.36e-06	1.558	0.09891	1.283	1.891	PRMT6	1.04e-06	0.257715	0.0521607	Skin_Sun_Exposed_Lower_leg
rs6659571	1	107568582	intergenic_region,RP11-233E12.1-PRMT6	0.651817	7.36e-06	1.558	0.09891	1.283	1.891	NTNG1	7.11e-05	0.230779	0.0576401	Skin_Sun_Exposed_Lower_leg
rs6659571	1	107568582	intergenic_region,RP11-233E12.1-PRMT6	0.651817	7.36e-06	1.558	0.09891	1.283	1.891	NTNG1	1.68e-09	0.359769	0.0585966	Thyroid
rs6662394	1	107568974	intergenic_region,RP11-233E12.1-PRMT6	0.651817	7.36e-06	1.558	0.09891	1.283	1.891	NTNG1	2.07e-06	0.138931	0.0288421	Adipose_Visceral_Omentum
rs6662394	1	107568974	intergenic_region,RP11-233E12.1-PRMT6	0.651817	7.36e-06	1.558	0.09891	1.283	1.891	NTNG1	3.02e-05	0.303278	0.0717	Breast_Mammary_Tissue
rs6662394	1	107568974	intergenic_region,RP11-233E12.1-PRMT6	0.651817	7.36e-06	1.558	0.09891	1.283	1.891	PRMT6	2.15e-05	0.110914	0.0258	Cells_Cultured_fibroblasts
rs6662394	1	107568974	intergenic_region,RP11-233E12.1-PRMT6	0.651817	7.36e-06	1.558	0.09891	1.283	1.891	NTNG1	3.26e-08	0.244442	0.0433873	Cells_Cultured_fibroblasts
rs6662394	1	107568974	intergenic_region,RP11-233E12.1-PRMT6	0.651817	7.36e-06	1.558	0.09891	1.283	1.891	NTNG1	1.08e-12	0.459927	0.0614	Colon_Sigmoid
rs6662394	1	107568974	intergenic_region,RP11-233E12.1-PRMT6	0.651817	7.36e-06	1.558	0.09891	1.283	1.891	PRMT6	8.92e-06	0.19963	0.0442	Colon_Transverse
rs6662394	1	107568974	intergenic_region,RP11-233E12.1-PRMT6	0.651817	7.36e-06	1.558	0.09891	1.283	1.891	NTNG1	6.74e-10	0.330015	0.0517	Colon_Transverse
rs6662394	1	107568974	intergenic_region,RP11-233E12.1-PRMT6	0.651817	7.36e-06	1.558	0.09891	1.283	1.891	NTNG1	3.31e-08	0.357889	0.0636	Esophagus_Mucosa
rs6662394	1	107568974	intergenic_region,RP11-233E12.1-PRMT6	0.651817	7.36e-06	1.558	0.09891	1.283	1.891	PRMT6	2.27e-05	0.183444	0.0428161	Esophagus_Mucosa
rs6662394	1	107568974	intergenic_region,RP11-233E12.1-PRMT6	0.651817	7.36e-06	1.558	0.09891	1.283	1.891	NTNG1	3.03e-05	0.262758	0.0622576	Esophagus_Muscularis
rs6662394	1	107568974	intergenic_region,RP11-233E12.1-PRMT6	0.651817	7.36e-06	1.558	0.09891	1.283	1.891	PRMT6	1.01e-05	0.220548	0.0491	Heart_Left_Ventricle
rs6662394	1	107568974	intergenic_region,RP11-233E12.1-PRMT6	0.651817	7.36e-06	1.558	0.09891	1.283	1.891	PRMT6	3.63e-05	0.456094	0.107	Liver
rs6662394	1	107568974	intergenic_region,RP11-233E12.1-PRMT6	0.651817	7.36e-06	1.558	0.09891	1.283	1.891	NTNG1	1.78e-05	0.157364	0.0363	Lung
rs6662394	1	107568974	intergenic_region,RP11-233E12.1-PRMT6	0.651817	7.36e-06	1.558	0.09891	1.283	1.891	PRMT6	2.74e-15	0.369361	0.0455803	Muscle_Skeletal
rs6662394	1	107568974	intergenic_region,RP11-233E12.1-PRMT6	0.651817	7.36e-06	1.558	0.09891	1.283	1.891	NTNG1	8.47e-05	0.119023	0.03001	Nerve_Tibial
rs6662394	1	107568974	intergenic_region,RP11-233E12.1-PRMT6	0.651817	7.36e-06	1.558	0.09891	1.283	1.891	NTNG1	1.12e-06	0.251761	0.0509962	Skin_Not_Sun_Exposed_Suprapubic
rs6662394	1	107568974	intergenic_region,RP11-233E12.1-PRMT6	0.651817	7.36e-06	1.558	0.09891	1.283	1.891	PRMT6	5.5e-06	0.226058	0.0491386	Skin_Not_Sun_Exposed_Suprapubic
rs6662394	1	107568974	intergenic_region,RP11-233E12.1-PRMT6	0.651817	7.36e-06	1.558	0.09891	1.283	1.891	PRMT6	1.03e-06	0.256629	0.051907	Skin_Sun_Exposed_Lower_leg
rs6662394	1	107568974	intergenic_region,RP11-233E12.1-PRMT6	0.651817	7.36e-06	1.558	0.09891	1.283	1.891	NTNG1	0.00016431	0.218027	0.0574462	Skin_Sun_Exposed_Lower_leg
rs6662394	1	107568974	intergenic_region,RP11-233E12.1-PRMT6	0.651817	7.36e-06	1.558	0.09891	1.283	1.891	PRMT6	0.000111715	-0.183098	0.0467	Testis
rs6662394	1	107568974	intergenic_region,RP11-233E12.1-PRMT6	0.651817	7.36e-06	1.558	0.09891	1.283	1.891	NTNG1	2.25e-09	0.356752	0.0585854	Thyroid
rs6665355	1	107569271	intergenic_region,RP11-233E12.1-PRMT6	0.651817	7.36e-06	1.558	0.09891	1.283	1.891	NTNG1	2.07e-06	0.138931	0.0288421	Adipose_Visceral_Omentum
rs6665355	1	107569271	intergenic_region,RP11-233E12.1-PRMT6	0.651817	7.36e-06	1.558	0.09891	1.283	1.891	NTNG1	3.02e-05	0.303278	0.0717	Breast_Mammary_Tissue
rs6665355	1	107569271	intergenic_region,RP11-233E12.1-PRMT6	0.651817	7.36e-06	1.558	0.09891	1.283	1.891	PRMT6	2.15e-05	0.110914	0.0258	Cells_Cultured_fibroblasts
rs6665355	1	107569271	intergenic_region,RP11-233E12.1-PRMT6	0.651817	7.36e-06	1.558	0.09891	1.283	1.891	NTNG1	3.26e-08	0.244442	0.0433873	Cells_Cultured_fibroblasts
rs6665355	1	107569271	intergenic_region,RP11-233E12.1-PRMT6	0.651817	7.36e-06	1.558	0.09891	1.283	1.891	NTNG1	1.08e-12	0.459927	0.0614	Colon_Sigmoid
rs6665355	1	107569271	intergenic_region,RP11-233E12.1-PRMT6	0.651817	7.36e-06	1.558	0.09891	1.283	1.891	PRMT6	8.92e-06	0.19963	0.0442	Colon_Transverse
rs6665355	1	107569271	intergenic_region,RP11-233E12.1-PRMT6	0.651817	7.36e-06	1.558	0.09891	1.283	1.891	NTNG1	6.74e-10	0.330015	0.0517	Colon_Transverse
rs6665355	1	107569271	intergenic_region,RP11-233E12.1-PRMT6	0.651817	7.36e-06	1.558	0.09891	1.283	1.891	NTNG1	3.31e-08	0.357889	0.0636	Esophagus_Mucosa
rs6665355	1	107569271	intergenic_region,RP11-233E12.1-PRMT6	0.651817	7.36e-06	1.558	0.09891	1.283	1.891	PRMT6	2.27e-05	0.183444	0.0428161	Esophagus_Mucosa
rs6665355	1	107569271	intergenic_region,RP11-233E12.1-PRMT6	0.651817	7.36e-06	1.558	0.09891	1.283	1.891	NTNG1	3.03e-05	0.262758	0.0622576	Esophagus_Muscularis
rs6665355	1	107569271	intergenic_region,RP11-233E12.1-PRMT6	0.651817	7.36e-06	1.558	0.09891	1.283	1.891	PRMT6	1.01e-05	0.220548	0.0491	Heart_Left_Ventricle
rs6665355	1	107569271	intergenic_region,RP11-233E12.1-PRMT6	0.651817	7.36e-06	1.558	0.09891	1.283	1.891	PRMT6	3.63e-05	0.456094	0.107	Liver
rs6665355	1	107569271	intergenic_region,RP11-233E12.1-PRMT6	0.651817	7.36e-06	1.558	0.09891	1.283	1.891	NTNG1	1.78e-05	0.157364	0.0363	Lung
rs6665355	1	107569271	intergenic_region,RP11-233E12.1-PRMT6	0.651817	7.36e-06	1.558	0.09891	1.283	1.891	PRMT6	2.74e-15	0.369361	0.0455803	Muscle_Skeletal
rs6665355	1	107569271	intergenic_region,RP11-233E12.1-PRMT6	0.651817	7.36e-06	1.558	0.09891	1.283	1.891	NTNG1	8.47e-05	0.119023	0.03001	Nerve_Tibial
rs6665355	1	107569271	intergenic_region,RP11-233E12.1-PRMT6	0.651817	7.36e-06	1.558	0.09891	1.283	1.891	NTNG1	1.12e-06	0.251761	0.0509962	Skin_Not_Sun_Exposed_Suprapubic
rs6665355	1	107569271	intergenic_region,RP11-233E12.1-PRMT6	0.651817	7.36e-06	1.558	0.09891	1.283	1.891	PRMT6	5.5e-06	0.226058	0.0491386	Skin_Not_Sun_Exposed_Suprapubic
rs6665355	1	107569271	intergenic_region,RP11-233E12.1-PRMT6	0.651817	7.36e-06	1.558	0.09891	1.283	1.891	PRMT6	1.03e-06	0.256629	0.051907	Skin_Sun_Exposed_Lower_leg
rs6665355	1	107569271	intergenic_region,RP11-233E12.1-PRMT6	0.651817	7.36e-06	1.558	0.09891	1.283	1.891	NTNG1	0.00016431	0.218027	0.0574462	Skin_Sun_Exposed_Lower_leg
rs6665355	1	107569271	intergenic_region,RP11-233E12.1-PRMT6	0.651817	7.36e-06	1.558	0.09891	1.283	1.891	PRMT6	0.000111715	-0.183098	0.0467	Testis
rs6665355	1	107569271	intergenic_region,RP11-233E12.1-PRMT6	0.651817	7.36e-06	1.558	0.09891	1.283	1.891	NTNG1	2.25e-09	0.356752	0.0585854	Thyroid
rs4118321	1	107569913	intergenic_region,RP11-233E12.1-PRMT6	0.651817	7.36e-06	1.558	0.09891	1.283	1.891	NTNG1	2.07e-06	0.138931	0.0288421	Adipose_Visceral_Omentum
rs4118321	1	107569913	intergenic_region,RP11-233E12.1-PRMT6	0.651817	7.36e-06	1.558	0.09891	1.283	1.891	NTNG1	3.02e-05	0.303278	0.0717	Breast_Mammary_Tissue
rs4118321	1	107569913	intergenic_region,RP11-233E12.1-PRMT6	0.651817	7.36e-06	1.558	0.09891	1.283	1.891	PRMT6	2.15e-05	0.110914	0.0258	Cells_Cultured_fibroblasts
rs4118321	1	107569913	intergenic_region,RP11-233E12.1-PRMT6	0.651817	7.36e-06	1.558	0.09891	1.283	1.891	NTNG1	3.26e-08	0.244442	0.0433873	Cells_Cultured_fibroblasts
rs4118321	1	107569913	intergenic_region,RP11-233E12.1-PRMT6	0.651817	7.36e-06	1.558	0.09891	1.283	1.891	NTNG1	1.08e-12	0.459927	0.0614	Colon_Sigmoid
rs4118321	1	107569913	intergenic_region,RP11-233E12.1-PRMT6	0.651817	7.36e-06	1.558	0.09891	1.283	1.891	PRMT6	8.92e-06	0.19963	0.0442	Colon_Transverse
rs4118321	1	107569913	intergenic_region,RP11-233E12.1-PRMT6	0.651817	7.36e-06	1.558	0.09891	1.283	1.891	NTNG1	6.74e-10	0.330015	0.0517	Colon_Transverse
rs4118321	1	107569913	intergenic_region,RP11-233E12.1-PRMT6	0.651817	7.36e-06	1.558	0.09891	1.283	1.891	NTNG1	3.31e-08	0.357889	0.0636	Esophagus_Mucosa
rs4118321	1	107569913	intergenic_region,RP11-233E12.1-PRMT6	0.651817	7.36e-06	1.558	0.09891	1.283	1.891	PRMT6	2.27e-05	0.183444	0.0428161	Esophagus_Mucosa
rs4118321	1	107569913	intergenic_region,RP11-233E12.1-PRMT6	0.651817	7.36e-06	1.558	0.09891	1.283	1.891	NTNG1	3.03e-05	0.262758	0.0622576	Esophagus_Muscularis
rs4118321	1	107569913	intergenic_region,RP11-233E12.1-PRMT6	0.651817	7.36e-06	1.558	0.09891	1.283	1.891	PRMT6	1.01e-05	0.220548	0.0491	Heart_Left_Ventricle
rs4118321	1	107569913	intergenic_region,RP11-233E12.1-PRMT6	0.651817	7.36e-06	1.558	0.09891	1.283	1.891	PRMT6	3.63e-05	0.456094	0.107	Liver
rs4118321	1	107569913	intergenic_region,RP11-233E12.1-PRMT6	0.651817	7.36e-06	1.558	0.09891	1.283	1.891	NTNG1	1.78e-05	0.157364	0.0363	Lung
rs4118321	1	107569913	intergenic_region,RP11-233E12.1-PRMT6	0.651817	7.36e-06	1.558	0.09891	1.283	1.891	PRMT6	2.74e-15	0.369361	0.0455803	Muscle_Skeletal
rs4118321	1	107569913	intergenic_region,RP11-233E12.1-PRMT6	0.651817	7.36e-06	1.558	0.09891	1.283	1.891	NTNG1	8.47e-05	0.119023	0.03001	Nerve_Tibial
rs4118321	1	107569913	intergenic_region,RP11-233E12.1-PRMT6	0.651817	7.36e-06	1.558	0.09891	1.283	1.891	NTNG1	1.12e-06	0.251761	0.0509962	Skin_Not_Sun_Exposed_Suprapubic
rs4118321	1	107569913	intergenic_region,RP11-233E12.1-PRMT6	0.651817	7.36e-06	1.558	0.09891	1.283	1.891	PRMT6	5.5e-06	0.226058	0.0491386	Skin_Not_Sun_Exposed_Suprapubic
rs4118321	1	107569913	intergenic_region,RP11-233E12.1-PRMT6	0.651817	7.36e-06	1.558	0.09891	1.283	1.891	PRMT6	1.03e-06	0.256629	0.051907	Skin_Sun_Exposed_Lower_leg
rs4118321	1	107569913	intergenic_region,RP11-233E12.1-PRMT6	0.651817	7.36e-06	1.558	0.09891	1.283	1.891	NTNG1	0.00016431	0.218027	0.0574462	Skin_Sun_Exposed_Lower_leg
rs4118321	1	107569913	intergenic_region,RP11-233E12.1-PRMT6	0.651817	7.36e-06	1.558	0.09891	1.283	1.891	PRMT6	0.000111715	-0.183098	0.0467	Testis
rs4118321	1	107569913	intergenic_region,RP11-233E12.1-PRMT6	0.651817	7.36e-06	1.558	0.09891	1.283	1.891	NTNG1	2.25e-09	0.356752	0.0585854	Thyroid
rs12036250	1	107570243	intergenic_region,RP11-233E12.1-PRMT6	0.651817	7.36e-06	1.558	0.09891	1.283	1.891	NTNG1	2.07e-06	0.138931	0.0288421	Adipose_Visceral_Omentum
rs12036250	1	107570243	intergenic_region,RP11-233E12.1-PRMT6	0.651817	7.36e-06	1.558	0.09891	1.283	1.891	NTNG1	3.02e-05	0.303278	0.0717	Breast_Mammary_Tissue
rs12036250	1	107570243	intergenic_region,RP11-233E12.1-PRMT6	0.651817	7.36e-06	1.558	0.09891	1.283	1.891	PRMT6	2.15e-05	0.110914	0.0258052	Cells_Cultured_fibroblasts
rs12036250	1	107570243	intergenic_region,RP11-233E12.1-PRMT6	0.651817	7.36e-06	1.558	0.09891	1.283	1.891	NTNG1	3.26e-08	0.244442	0.0434	Cells_Cultured_fibroblasts
rs12036250	1	107570243	intergenic_region,RP11-233E12.1-PRMT6	0.651817	7.36e-06	1.558	0.09891	1.283	1.891	NTNG1	1.08e-12	0.459927	0.0614	Colon_Sigmoid
rs12036250	1	107570243	intergenic_region,RP11-233E12.1-PRMT6	0.651817	7.36e-06	1.558	0.09891	1.283	1.891	PRMT6	8.92e-06	0.19963	0.0441633	Colon_Transverse
rs12036250	1	107570243	intergenic_region,RP11-233E12.1-PRMT6	0.651817	7.36e-06	1.558	0.09891	1.283	1.891	NTNG1	6.74e-10	0.330015	0.0517	Colon_Transverse
rs12036250	1	107570243	intergenic_region,RP11-233E12.1-PRMT6	0.651817	7.36e-06	1.558	0.09891	1.283	1.891	NTNG1	3.31e-08	0.357889	0.0635935	Esophagus_Mucosa
rs12036250	1	107570243	intergenic_region,RP11-233E12.1-PRMT6	0.651817	7.36e-06	1.558	0.09891	1.283	1.891	PRMT6	2.27e-05	0.183444	0.0428	Esophagus_Mucosa
rs12036250	1	107570243	intergenic_region,RP11-233E12.1-PRMT6	0.651817	7.36e-06	1.558	0.09891	1.283	1.891	NTNG1	3.03e-05	0.262758	0.0622576	Esophagus_Muscularis
rs12036250	1	107570243	intergenic_region,RP11-233E12.1-PRMT6	0.651817	7.36e-06	1.558	0.09891	1.283	1.891	PRMT6	1.01e-05	0.220548	0.0491	Heart_Left_Ventricle
rs12036250	1	107570243	intergenic_region,RP11-233E12.1-PRMT6	0.651817	7.36e-06	1.558	0.09891	1.283	1.891	PRMT6	3.63e-05	0.456094	0.107	Liver
rs12036250	1	107570243	intergenic_region,RP11-233E12.1-PRMT6	0.651817	7.36e-06	1.558	0.09891	1.283	1.891	NTNG1	1.78e-05	0.157364	0.0363	Lung
rs12036250	1	107570243	intergenic_region,RP11-233E12.1-PRMT6	0.651817	7.36e-06	1.558	0.09891	1.283	1.891	PRMT6	2.74e-15	0.369361	0.0456	Muscle_Skeletal
rs12036250	1	107570243	intergenic_region,RP11-233E12.1-PRMT6	0.651817	7.36e-06	1.558	0.09891	1.283	1.891	NTNG1	8.47e-05	0.119023	0.03001	Nerve_Tibial
rs12036250	1	107570243	intergenic_region,RP11-233E12.1-PRMT6	0.651817	7.36e-06	1.558	0.09891	1.283	1.891	NTNG1	1.12e-06	0.251761	0.0509962	Skin_Not_Sun_Exposed_Suprapubic
rs12036250	1	107570243	intergenic_region,RP11-233E12.1-PRMT6	0.651817	7.36e-06	1.558	0.09891	1.283	1.891	PRMT6	5.5e-06	0.226058	0.0491386	Skin_Not_Sun_Exposed_Suprapubic
rs12036250	1	107570243	intergenic_region,RP11-233E12.1-PRMT6	0.651817	7.36e-06	1.558	0.09891	1.283	1.891	PRMT6	1.03e-06	0.256629	0.051907	Skin_Sun_Exposed_Lower_leg
rs12036250	1	107570243	intergenic_region,RP11-233E12.1-PRMT6	0.651817	7.36e-06	1.558	0.09891	1.283	1.891	NTNG1	0.00016431	0.218027	0.0574462	Skin_Sun_Exposed_Lower_leg
rs12036250	1	107570243	intergenic_region,RP11-233E12.1-PRMT6	0.651817	7.36e-06	1.558	0.09891	1.283	1.891	PRMT6	0.000111715	-0.183098	0.0466846	Testis
rs12036250	1	107570243	intergenic_region,RP11-233E12.1-PRMT6	0.651817	7.36e-06	1.558	0.09891	1.283	1.891	NTNG1	2.25e-09	0.356752	0.0585854	Thyroid
rs11185054	1	107570335	intergenic_region,RP11-233E12.1-PRMT6	0.651817	7.36e-06	1.558	0.09891	1.283	1.891	NTNG1	2.07e-06	0.138931	0.0288421	Adipose_Visceral_Omentum
rs11185054	1	107570335	intergenic_region,RP11-233E12.1-PRMT6	0.651817	7.36e-06	1.558	0.09891	1.283	1.891	NTNG1	3.02e-05	0.303278	0.0717	Breast_Mammary_Tissue
rs11185054	1	107570335	intergenic_region,RP11-233E12.1-PRMT6	0.651817	7.36e-06	1.558	0.09891	1.283	1.891	PRMT6	2.15e-05	0.110914	0.0258052	Cells_Cultured_fibroblasts
rs11185054	1	107570335	intergenic_region,RP11-233E12.1-PRMT6	0.651817	7.36e-06	1.558	0.09891	1.283	1.891	NTNG1	3.26e-08	0.244442	0.0434	Cells_Cultured_fibroblasts
rs11185054	1	107570335	intergenic_region,RP11-233E12.1-PRMT6	0.651817	7.36e-06	1.558	0.09891	1.283	1.891	NTNG1	1.08e-12	0.459927	0.0614	Colon_Sigmoid
rs11185054	1	107570335	intergenic_region,RP11-233E12.1-PRMT6	0.651817	7.36e-06	1.558	0.09891	1.283	1.891	PRMT6	8.92e-06	0.19963	0.0441633	Colon_Transverse
rs11185054	1	107570335	intergenic_region,RP11-233E12.1-PRMT6	0.651817	7.36e-06	1.558	0.09891	1.283	1.891	NTNG1	6.74e-10	0.330015	0.0517	Colon_Transverse
rs11185054	1	107570335	intergenic_region,RP11-233E12.1-PRMT6	0.651817	7.36e-06	1.558	0.09891	1.283	1.891	NTNG1	3.31e-08	0.357889	0.0635935	Esophagus_Mucosa
rs11185054	1	107570335	intergenic_region,RP11-233E12.1-PRMT6	0.651817	7.36e-06	1.558	0.09891	1.283	1.891	PRMT6	2.27e-05	0.183444	0.0428	Esophagus_Mucosa
rs11185054	1	107570335	intergenic_region,RP11-233E12.1-PRMT6	0.651817	7.36e-06	1.558	0.09891	1.283	1.891	NTNG1	3.03e-05	0.262758	0.0622576	Esophagus_Muscularis
rs11185054	1	107570335	intergenic_region,RP11-233E12.1-PRMT6	0.651817	7.36e-06	1.558	0.09891	1.283	1.891	PRMT6	1.01e-05	0.220548	0.0491	Heart_Left_Ventricle
rs11185054	1	107570335	intergenic_region,RP11-233E12.1-PRMT6	0.651817	7.36e-06	1.558	0.09891	1.283	1.891	PRMT6	3.63e-05	0.456094	0.107	Liver
rs11185054	1	107570335	intergenic_region,RP11-233E12.1-PRMT6	0.651817	7.36e-06	1.558	0.09891	1.283	1.891	NTNG1	1.78e-05	0.157364	0.0363	Lung
rs11185054	1	107570335	intergenic_region,RP11-233E12.1-PRMT6	0.651817	7.36e-06	1.558	0.09891	1.283	1.891	PRMT6	2.74e-15	0.369361	0.0456	Muscle_Skeletal
rs11185054	1	107570335	intergenic_region,RP11-233E12.1-PRMT6	0.651817	7.36e-06	1.558	0.09891	1.283	1.891	NTNG1	8.47e-05	0.119023	0.03001	Nerve_Tibial
rs11185054	1	107570335	intergenic_region,RP11-233E12.1-PRMT6	0.651817	7.36e-06	1.558	0.09891	1.283	1.891	NTNG1	1.12e-06	0.251761	0.0509962	Skin_Not_Sun_Exposed_Suprapubic
rs11185054	1	107570335	intergenic_region,RP11-233E12.1-PRMT6	0.651817	7.36e-06	1.558	0.09891	1.283	1.891	PRMT6	5.5e-06	0.226058	0.0491386	Skin_Not_Sun_Exposed_Suprapubic
rs11185054	1	107570335	intergenic_region,RP11-233E12.1-PRMT6	0.651817	7.36e-06	1.558	0.09891	1.283	1.891	PRMT6	1.03e-06	0.256629	0.051907	Skin_Sun_Exposed_Lower_leg
rs11185054	1	107570335	intergenic_region,RP11-233E12.1-PRMT6	0.651817	7.36e-06	1.558	0.09891	1.283	1.891	NTNG1	0.00016431	0.218027	0.0574462	Skin_Sun_Exposed_Lower_leg
rs11185054	1	107570335	intergenic_region,RP11-233E12.1-PRMT6	0.651817	7.36e-06	1.558	0.09891	1.283	1.891	PRMT6	0.000111715	-0.183098	0.0466846	Testis
rs11185054	1	107570335	intergenic_region,RP11-233E12.1-PRMT6	0.651817	7.36e-06	1.558	0.09891	1.283	1.891	NTNG1	2.25e-09	0.356752	0.0585854	Thyroid
rs11185055	1	107570555	intergenic_region,RP11-233E12.1-PRMT6	0.651817	7.36e-06	1.558	0.09891	1.283	1.891	NTNG1	2.07e-06	0.138931	0.0288	Adipose_Visceral_Omentum
rs11185055	1	107570555	intergenic_region,RP11-233E12.1-PRMT6	0.651817	7.36e-06	1.558	0.09891	1.283	1.891	NTNG1	3.02e-05	0.303278	0.0717	Breast_Mammary_Tissue
rs11185055	1	107570555	intergenic_region,RP11-233E12.1-PRMT6	0.651817	7.36e-06	1.558	0.09891	1.283	1.891	PRMT6	2.15e-05	0.110914	0.0258052	Cells_Cultured_fibroblasts
rs11185055	1	107570555	intergenic_region,RP11-233E12.1-PRMT6	0.651817	7.36e-06	1.558	0.09891	1.283	1.891	NTNG1	3.26e-08	0.244442	0.0433873	Cells_Cultured_fibroblasts
rs11185055	1	107570555	intergenic_region,RP11-233E12.1-PRMT6	0.651817	7.36e-06	1.558	0.09891	1.283	1.891	NTNG1	1.08e-12	0.459927	0.0614	Colon_Sigmoid
rs11185055	1	107570555	intergenic_region,RP11-233E12.1-PRMT6	0.651817	7.36e-06	1.558	0.09891	1.283	1.891	PRMT6	6.43e-06	0.203112	0.0442	Colon_Transverse
rs11185055	1	107570555	intergenic_region,RP11-233E12.1-PRMT6	0.651817	7.36e-06	1.558	0.09891	1.283	1.891	NTNG1	4.87e-10	0.333305	0.0518	Colon_Transverse
rs11185055	1	107570555	intergenic_region,RP11-233E12.1-PRMT6	0.651817	7.36e-06	1.558	0.09891	1.283	1.891	NTNG1	3.31e-08	0.357889	0.0635935	Esophagus_Mucosa
rs11185055	1	107570555	intergenic_region,RP11-233E12.1-PRMT6	0.651817	7.36e-06	1.558	0.09891	1.283	1.891	PRMT6	2.27e-05	0.183444	0.0428	Esophagus_Mucosa
rs11185055	1	107570555	intergenic_region,RP11-233E12.1-PRMT6	0.651817	7.36e-06	1.558	0.09891	1.283	1.891	NTNG1	3.03e-05	0.262758	0.0622576	Esophagus_Muscularis
rs11185055	1	107570555	intergenic_region,RP11-233E12.1-PRMT6	0.651817	7.36e-06	1.558	0.09891	1.283	1.891	PRMT6	4.9e-06	0.228851	0.0492	Heart_Left_Ventricle
rs11185055	1	107570555	intergenic_region,RP11-233E12.1-PRMT6	0.651817	7.36e-06	1.558	0.09891	1.283	1.891	PRMT6	3.63e-05	0.456094	0.107	Liver
rs11185055	1	107570555	intergenic_region,RP11-233E12.1-PRMT6	0.651817	7.36e-06	1.558	0.09891	1.283	1.891	NTNG1	1.7e-05	0.157678	0.0362563	Lung
rs11185055	1	107570555	intergenic_region,RP11-233E12.1-PRMT6	0.651817	7.36e-06	1.558	0.09891	1.283	1.891	PRMT6	1.36e-15	0.373426	0.0455567	Muscle_Skeletal
rs11185055	1	107570555	intergenic_region,RP11-233E12.1-PRMT6	0.651817	7.36e-06	1.558	0.09891	1.283	1.891	NTNG1	8.47e-05	0.119023	0.03	Nerve_Tibial
rs11185055	1	107570555	intergenic_region,RP11-233E12.1-PRMT6	0.651817	7.36e-06	1.558	0.09891	1.283	1.891	NTNG1	1.12e-06	0.251761	0.051	Skin_Not_Sun_Exposed_Suprapubic
rs11185055	1	107570555	intergenic_region,RP11-233E12.1-PRMT6	0.651817	7.36e-06	1.558	0.09891	1.283	1.891	PRMT6	5.5e-06	0.226058	0.0491386	Skin_Not_Sun_Exposed_Suprapubic
rs11185055	1	107570555	intergenic_region,RP11-233E12.1-PRMT6	0.651817	7.36e-06	1.558	0.09891	1.283	1.891	PRMT6	8.87e-07	0.257893	0.0518529	Skin_Sun_Exposed_Lower_leg
rs11185055	1	107570555	intergenic_region,RP11-233E12.1-PRMT6	0.651817	7.36e-06	1.558	0.09891	1.283	1.891	NTNG1	0.000166665	0.217654	0.0574028	Skin_Sun_Exposed_Lower_leg
rs11185055	1	107570555	intergenic_region,RP11-233E12.1-PRMT6	0.651817	7.36e-06	1.558	0.09891	1.283	1.891	PRMT6	0.000111715	-0.183098	0.0466846	Testis
rs11185055	1	107570555	intergenic_region,RP11-233E12.1-PRMT6	0.651817	7.36e-06	1.558	0.09891	1.283	1.891	NTNG1	2.29e-09	0.356389	0.0585572	Thyroid
rs10218763	1	107571159	intergenic_region,RP11-233E12.1-PRMT6	0.651817	7.36e-06	1.558	0.09891	1.283	1.891	NTNG1	0.000214783	0.164266	0.0440657	Adipose_Subcutaneous
rs10218763	1	107571159	intergenic_region,RP11-233E12.1-PRMT6	0.651817	7.36e-06	1.558	0.09891	1.283	1.891	NTNG1	2.67e-06	0.135116	0.0283679	Adipose_Visceral_Omentum
rs10218763	1	107571159	intergenic_region,RP11-233E12.1-PRMT6	0.651817	7.36e-06	1.558	0.09891	1.283	1.891	NTNG1	6.32e-05	0.29011	0.0716	Breast_Mammary_Tissue
rs10218763	1	107571159	intergenic_region,RP11-233E12.1-PRMT6	0.651817	7.36e-06	1.558	0.09891	1.283	1.891	PRMT6	5.89e-05	0.104714	0.0257961	Cells_Cultured_fibroblasts
rs10218763	1	107571159	intergenic_region,RP11-233E12.1-PRMT6	0.651817	7.36e-06	1.558	0.09891	1.283	1.891	NTNG1	4.32e-07	0.223618	0.0435345	Cells_Cultured_fibroblasts
rs10218763	1	107571159	intergenic_region,RP11-233E12.1-PRMT6	0.651817	7.36e-06	1.558	0.09891	1.283	1.891	NTNG1	2.89e-13	0.456694	0.0594	Colon_Sigmoid
rs10218763	1	107571159	intergenic_region,RP11-233E12.1-PRMT6	0.651817	7.36e-06	1.558	0.09891	1.283	1.891	PRMT6	3.05e-05	0.185174	0.0437272	Colon_Transverse
rs10218763	1	107571159	intergenic_region,RP11-233E12.1-PRMT6	0.651817	7.36e-06	1.558	0.09891	1.283	1.891	NTNG1	1.68e-08	0.299047	0.0516	Colon_Transverse
rs10218763	1	107571159	intergenic_region,RP11-233E12.1-PRMT6	0.651817	7.36e-06	1.558	0.09891	1.283	1.891	NTNG1	8.61e-08	0.341538	0.0626888	Esophagus_Mucosa
rs10218763	1	107571159	intergenic_region,RP11-233E12.1-PRMT6	0.651817	7.36e-06	1.558	0.09891	1.283	1.891	PRMT6	1.44e-05	0.184622	0.042073	Esophagus_Mucosa
rs10218763	1	107571159	intergenic_region,RP11-233E12.1-PRMT6	0.651817	7.36e-06	1.558	0.09891	1.283	1.891	NTNG1	7.16e-05	0.245989	0.0613	Esophagus_Muscularis
rs10218763	1	107571159	intergenic_region,RP11-233E12.1-PRMT6	0.651817	7.36e-06	1.558	0.09891	1.283	1.891	PRMT6	1.02e-05	0.214447	0.0478	Heart_Left_Ventricle
rs10218763	1	107571159	intergenic_region,RP11-233E12.1-PRMT6	0.651817	7.36e-06	1.558	0.09891	1.283	1.891	PRMT6	3.82e-05	0.452583	0.107	Liver
rs10218763	1	107571159	intergenic_region,RP11-233E12.1-PRMT6	0.651817	7.36e-06	1.558	0.09891	1.283	1.891	PRMT6	1.72e-15	0.367798	0.0450408	Muscle_Skeletal
rs10218763	1	107571159	intergenic_region,RP11-233E12.1-PRMT6	0.651817	7.36e-06	1.558	0.09891	1.283	1.891	NTNG1	5.18e-05	0.119227	0.02918	Nerve_Tibial
rs10218763	1	107571159	intergenic_region,RP11-233E12.1-PRMT6	0.651817	7.36e-06	1.558	0.09891	1.283	1.891	NTNG1	1.66e-07	0.266742	0.0501546	Skin_Not_Sun_Exposed_Suprapubic
rs10218763	1	107571159	intergenic_region,RP11-233E12.1-PRMT6	0.651817	7.36e-06	1.558	0.09891	1.283	1.891	PRMT6	9.57e-07	0.240261	0.0483	Skin_Not_Sun_Exposed_Suprapubic
rs10218763	1	107571159	intergenic_region,RP11-233E12.1-PRMT6	0.651817	7.36e-06	1.558	0.09891	1.283	1.891	PRMT6	4.43e-07	0.261336	0.0511	Skin_Sun_Exposed_Lower_leg
rs10218763	1	107571159	intergenic_region,RP11-233E12.1-PRMT6	0.651817	7.36e-06	1.558	0.09891	1.283	1.891	NTNG1	3.35e-05	0.236356	0.056495	Skin_Sun_Exposed_Lower_leg
rs10218763	1	107571159	intergenic_region,RP11-233E12.1-PRMT6	0.651817	7.36e-06	1.558	0.09891	1.283	1.891	NTNG1	2.19e-05	0.41851	0.0951	Small_Intestine_Terminal_Ileum
rs10218763	1	107571159	intergenic_region,RP11-233E12.1-PRMT6	0.651817	7.36e-06	1.558	0.09891	1.283	1.891	NTNG1	1.08e-09	0.357717	0.0575654	Thyroid
rs10218457	1	107571244	intergenic_region,RP11-233E12.1-PRMT6	0.651817	7.36e-06	1.558	0.09891	1.283	1.891	NTNG1	0.000214783	0.164266	0.0440657	Adipose_Subcutaneous
rs10218457	1	107571244	intergenic_region,RP11-233E12.1-PRMT6	0.651817	7.36e-06	1.558	0.09891	1.283	1.891	NTNG1	2.67e-06	0.135116	0.0283679	Adipose_Visceral_Omentum
rs10218457	1	107571244	intergenic_region,RP11-233E12.1-PRMT6	0.651817	7.36e-06	1.558	0.09891	1.283	1.891	NTNG1	6.32e-05	0.29011	0.0716	Breast_Mammary_Tissue
rs10218457	1	107571244	intergenic_region,RP11-233E12.1-PRMT6	0.651817	7.36e-06	1.558	0.09891	1.283	1.891	PRMT6	5.89e-05	0.104714	0.0257961	Cells_Cultured_fibroblasts
rs10218457	1	107571244	intergenic_region,RP11-233E12.1-PRMT6	0.651817	7.36e-06	1.558	0.09891	1.283	1.891	NTNG1	4.32e-07	0.223618	0.0435345	Cells_Cultured_fibroblasts
rs10218457	1	107571244	intergenic_region,RP11-233E12.1-PRMT6	0.651817	7.36e-06	1.558	0.09891	1.283	1.891	NTNG1	2.89e-13	0.456694	0.0594	Colon_Sigmoid
rs10218457	1	107571244	intergenic_region,RP11-233E12.1-PRMT6	0.651817	7.36e-06	1.558	0.09891	1.283	1.891	PRMT6	3.05e-05	0.185174	0.0437272	Colon_Transverse
rs10218457	1	107571244	intergenic_region,RP11-233E12.1-PRMT6	0.651817	7.36e-06	1.558	0.09891	1.283	1.891	NTNG1	1.68e-08	0.299047	0.0516	Colon_Transverse
rs10218457	1	107571244	intergenic_region,RP11-233E12.1-PRMT6	0.651817	7.36e-06	1.558	0.09891	1.283	1.891	NTNG1	8.61e-08	0.341538	0.0627	Esophagus_Mucosa
rs10218457	1	107571244	intergenic_region,RP11-233E12.1-PRMT6	0.651817	7.36e-06	1.558	0.09891	1.283	1.891	PRMT6	1.44e-05	0.184622	0.042073	Esophagus_Mucosa
rs10218457	1	107571244	intergenic_region,RP11-233E12.1-PRMT6	0.651817	7.36e-06	1.558	0.09891	1.283	1.891	NTNG1	7.16e-05	0.245989	0.0612902	Esophagus_Muscularis
rs10218457	1	107571244	intergenic_region,RP11-233E12.1-PRMT6	0.651817	7.36e-06	1.558	0.09891	1.283	1.891	PRMT6	1.02e-05	0.214447	0.0478	Heart_Left_Ventricle
rs10218457	1	107571244	intergenic_region,RP11-233E12.1-PRMT6	0.651817	7.36e-06	1.558	0.09891	1.283	1.891	PRMT6	3.82e-05	0.452583	0.107	Liver
rs10218457	1	107571244	intergenic_region,RP11-233E12.1-PRMT6	0.651817	7.36e-06	1.558	0.09891	1.283	1.891	PRMT6	1.72e-15	0.367798	0.045	Muscle_Skeletal
rs10218457	1	107571244	intergenic_region,RP11-233E12.1-PRMT6	0.651817	7.36e-06	1.558	0.09891	1.283	1.891	NTNG1	5.18e-05	0.119227	0.02918	Nerve_Tibial
rs10218457	1	107571244	intergenic_region,RP11-233E12.1-PRMT6	0.651817	7.36e-06	1.558	0.09891	1.283	1.891	NTNG1	1.66e-07	0.266742	0.0501546	Skin_Not_Sun_Exposed_Suprapubic
rs10218457	1	107571244	intergenic_region,RP11-233E12.1-PRMT6	0.651817	7.36e-06	1.558	0.09891	1.283	1.891	PRMT6	9.57e-07	0.240261	0.0483457	Skin_Not_Sun_Exposed_Suprapubic
rs10218457	1	107571244	intergenic_region,RP11-233E12.1-PRMT6	0.651817	7.36e-06	1.558	0.09891	1.283	1.891	PRMT6	4.43e-07	0.261336	0.0511	Skin_Sun_Exposed_Lower_leg
rs10218457	1	107571244	intergenic_region,RP11-233E12.1-PRMT6	0.651817	7.36e-06	1.558	0.09891	1.283	1.891	NTNG1	3.35e-05	0.236356	0.0565	Skin_Sun_Exposed_Lower_leg
rs10218457	1	107571244	intergenic_region,RP11-233E12.1-PRMT6	0.651817	7.36e-06	1.558	0.09891	1.283	1.891	NTNG1	2.19e-05	0.41851	0.0951	Small_Intestine_Terminal_Ileum
rs10218457	1	107571244	intergenic_region,RP11-233E12.1-PRMT6	0.651817	7.36e-06	1.558	0.09891	1.283	1.891	NTNG1	1.08e-09	0.357717	0.0575654	Thyroid
rs10218458	1	107571327	intergenic_region,RP11-233E12.1-PRMT6	0.651817	7.36e-06	1.558	0.09891	1.283	1.891	NTNG1	0.000144865	0.169878	0.0443709	Adipose_Subcutaneous
rs10218458	1	107571327	intergenic_region,RP11-233E12.1-PRMT6	0.651817	7.36e-06	1.558	0.09891	1.283	1.891	NTNG1	4.02e-06	0.132715	0.0283848	Adipose_Visceral_Omentum
rs10218458	1	107571327	intergenic_region,RP11-233E12.1-PRMT6	0.651817	7.36e-06	1.558	0.09891	1.283	1.891	NTNG1	1.86e-05	0.310453	0.0714	Breast_Mammary_Tissue
rs10218458	1	107571327	intergenic_region,RP11-233E12.1-PRMT6	0.651817	7.36e-06	1.558	0.09891	1.283	1.891	PRMT6	4.44e-05	0.106308	0.0257574	Cells_Cultured_fibroblasts
rs10218458	1	107571327	intergenic_region,RP11-233E12.1-PRMT6	0.651817	7.36e-06	1.558	0.09891	1.283	1.891	NTNG1	9.64e-08	0.23536	0.0433447	Cells_Cultured_fibroblasts
rs10218458	1	107571327	intergenic_region,RP11-233E12.1-PRMT6	0.651817	7.36e-06	1.558	0.09891	1.283	1.891	NTNG1	6.39e-15	0.480376	0.058	Colon_Sigmoid
rs10218458	1	107571327	intergenic_region,RP11-233E12.1-PRMT6	0.651817	7.36e-06	1.558	0.09891	1.283	1.891	PRMT6	2.47e-05	0.187772	0.043824	Colon_Transverse
rs10218458	1	107571327	intergenic_region,RP11-233E12.1-PRMT6	0.651817	7.36e-06	1.558	0.09891	1.283	1.891	NTNG1	3.53e-10	0.331439	0.0511	Colon_Transverse
rs10218458	1	107571327	intergenic_region,RP11-233E12.1-PRMT6	0.651817	7.36e-06	1.558	0.09891	1.283	1.891	NTNG1	1.79e-08	0.357832	0.0623277	Esophagus_Mucosa
rs10218458	1	107571327	intergenic_region,RP11-233E12.1-PRMT6	0.651817	7.36e-06	1.558	0.09891	1.283	1.891	PRMT6	2.12e-05	0.180662	0.042	Esophagus_Mucosa
rs10218458	1	107571327	intergenic_region,RP11-233E12.1-PRMT6	0.651817	7.36e-06	1.558	0.09891	1.283	1.891	NTNG1	3.8e-05	0.255506	0.0613254	Esophagus_Muscularis
rs10218458	1	107571327	intergenic_region,RP11-233E12.1-PRMT6	0.651817	7.36e-06	1.558	0.09891	1.283	1.891	PRMT6	3.25e-05	0.203102	0.0482	Heart_Left_Ventricle
rs10218458	1	107571327	intergenic_region,RP11-233E12.1-PRMT6	0.651817	7.36e-06	1.558	0.09891	1.283	1.891	PRMT6	3.82e-05	0.452583	0.107	Liver
rs10218458	1	107571327	intergenic_region,RP11-233E12.1-PRMT6	0.651817	7.36e-06	1.558	0.09891	1.283	1.891	PRMT6	6.71e-15	0.361669	0.0453072	Muscle_Skeletal
rs10218458	1	107571327	intergenic_region,RP11-233E12.1-PRMT6	0.651817	7.36e-06	1.558	0.09891	1.283	1.891	NTNG1	2.81e-05	0.12426	0.0294	Nerve_Tibial
rs10218458	1	107571327	intergenic_region,RP11-233E12.1-PRMT6	0.651817	7.36e-06	1.558	0.09891	1.283	1.891	NTNG1	7.15e-08	0.274	0.0500083	Skin_Not_Sun_Exposed_Suprapubic
rs10218458	1	107571327	intergenic_region,RP11-233E12.1-PRMT6	0.651817	7.36e-06	1.558	0.09891	1.283	1.891	PRMT6	1.57e-06	0.235345	0.0483438	Skin_Not_Sun_Exposed_Suprapubic
rs10218458	1	107571327	intergenic_region,RP11-233E12.1-PRMT6	0.651817	7.36e-06	1.558	0.09891	1.283	1.891	PRMT6	2.67e-07	0.268452	0.0515058	Skin_Sun_Exposed_Lower_leg
rs10218458	1	107571327	intergenic_region,RP11-233E12.1-PRMT6	0.651817	7.36e-06	1.558	0.09891	1.283	1.891	NTNG1	1.95e-05	0.245309	0.0569	Skin_Sun_Exposed_Lower_leg
rs10218458	1	107571327	intergenic_region,RP11-233E12.1-PRMT6	0.651817	7.36e-06	1.558	0.09891	1.283	1.891	NTNG1	2.19e-05	0.41851	0.0951	Small_Intestine_Terminal_Ileum
rs10218458	1	107571327	intergenic_region,RP11-233E12.1-PRMT6	0.651817	7.36e-06	1.558	0.09891	1.283	1.891	NTNG1	3.17e-10	0.368448	0.0573977	Thyroid
rs10494057	1	107576399	intergenic_region,RP11-233E12.1-PRMT6	0.651817	7.36e-06	1.558	0.09891	1.283	1.891	NTNG1	0.000136229	0.175147	0.045562	Adipose_Subcutaneous
rs10494057	1	107576399	intergenic_region,RP11-233E12.1-PRMT6	0.651817	7.36e-06	1.558	0.09891	1.283	1.891	NTNG1	4.48e-06	0.135912	0.0292167	Adipose_Visceral_Omentum
rs10494057	1	107576399	intergenic_region,RP11-233E12.1-PRMT6	0.651817	7.36e-06	1.558	0.09891	1.283	1.891	NTNG1	1.78e-05	0.165025	0.0381025	Artery_Tibial
rs10494057	1	107576399	intergenic_region,RP11-233E12.1-PRMT6	0.651817	7.36e-06	1.558	0.09891	1.283	1.891	NTNG1	4.51e-06	0.341319	0.0732	Breast_Mammary_Tissue
rs10494057	1	107576399	intergenic_region,RP11-233E12.1-PRMT6	0.651817	7.36e-06	1.558	0.09891	1.283	1.891	PRMT6	2.19e-05	0.113922	0.026531	Cells_Cultured_fibroblasts
rs10494057	1	107576399	intergenic_region,RP11-233E12.1-PRMT6	0.651817	7.36e-06	1.558	0.09891	1.283	1.891	NTNG1	2.35e-08	0.253809	0.0445714	Cells_Cultured_fibroblasts
rs10494057	1	107576399	intergenic_region,RP11-233E12.1-PRMT6	0.651817	7.36e-06	1.558	0.09891	1.283	1.891	NTNG1	1.15e-13	0.472671	0.0603	Colon_Sigmoid
rs10494057	1	107576399	intergenic_region,RP11-233E12.1-PRMT6	0.651817	7.36e-06	1.558	0.09891	1.283	1.891	PRMT6	3.03e-06	0.218524	0.0459131	Colon_Transverse
rs10494057	1	107576399	intergenic_region,RP11-233E12.1-PRMT6	0.651817	7.36e-06	1.558	0.09891	1.283	1.891	NTNG1	1.28e-09	0.338931	0.0541	Colon_Transverse
rs10494057	1	107576399	intergenic_region,RP11-233E12.1-PRMT6	0.651817	7.36e-06	1.558	0.09891	1.283	1.891	NTNG1	1.22e-08	0.377711	0.0650028	Esophagus_Mucosa
rs10494057	1	107576399	intergenic_region,RP11-233E12.1-PRMT6	0.651817	7.36e-06	1.558	0.09891	1.283	1.891	PRMT6	1.72e-05	0.190624	0.0438	Esophagus_Mucosa
rs10494057	1	107576399	intergenic_region,RP11-233E12.1-PRMT6	0.651817	7.36e-06	1.558	0.09891	1.283	1.891	NTNG1	1.51e-05	0.279176	0.0637098	Esophagus_Muscularis
rs10494057	1	107576399	intergenic_region,RP11-233E12.1-PRMT6	0.651817	7.36e-06	1.558	0.09891	1.283	1.891	PRMT6	5.45e-06	0.232234	0.0502	Heart_Left_Ventricle
rs10494057	1	107576399	intergenic_region,RP11-233E12.1-PRMT6	0.651817	7.36e-06	1.558	0.09891	1.283	1.891	PRMT6	3.1e-05	0.46659	0.109	Liver
rs10494057	1	107576399	intergenic_region,RP11-233E12.1-PRMT6	0.651817	7.36e-06	1.558	0.09891	1.283	1.891	NTNG1	8.63e-05	0.146903	0.0370708	Lung
rs10494057	1	107576399	intergenic_region,RP11-233E12.1-PRMT6	0.651817	7.36e-06	1.558	0.09891	1.283	1.891	PRMT6	1.67e-15	0.379975	0.0465	Muscle_Skeletal
rs10494057	1	107576399	intergenic_region,RP11-233E12.1-PRMT6	0.651817	7.36e-06	1.558	0.09891	1.283	1.891	NTNG1	2.28e-05	0.131602	0.0307562	Nerve_Tibial
rs10494057	1	107576399	intergenic_region,RP11-233E12.1-PRMT6	0.651817	7.36e-06	1.558	0.09891	1.283	1.891	NTNG1	2.4e-07	0.270466	0.0515491	Skin_Not_Sun_Exposed_Suprapubic
rs10494057	1	107576399	intergenic_region,RP11-233E12.1-PRMT6	0.651817	7.36e-06	1.558	0.09891	1.283	1.891	PRMT6	1.06e-06	0.245765	0.0496611	Skin_Not_Sun_Exposed_Suprapubic
rs10494057	1	107576399	intergenic_region,RP11-233E12.1-PRMT6	0.651817	7.36e-06	1.558	0.09891	1.283	1.891	PRMT6	2.18e-07	0.27423	0.0522	Skin_Sun_Exposed_Lower_leg
rs10494057	1	107576399	intergenic_region,RP11-233E12.1-PRMT6	0.651817	7.36e-06	1.558	0.09891	1.283	1.891	NTNG1	6e-06	0.263431	0.0576	Skin_Sun_Exposed_Lower_leg
rs10494057	1	107576399	intergenic_region,RP11-233E12.1-PRMT6	0.651817	7.36e-06	1.558	0.09891	1.283	1.891	NTNG1	3.85e-11	0.397132	0.0587565	Thyroid
rs4118325	1	107577832	intergenic_region,RP11-233E12.1-PRMT6	0.651817	7.36e-06	1.558	0.09891	1.283	1.891	NTNG1	0.000143887	0.170068	0.0444005	Adipose_Subcutaneous
rs4118325	1	107577832	intergenic_region,RP11-233E12.1-PRMT6	0.651817	7.36e-06	1.558	0.09891	1.283	1.891	NTNG1	4.02e-06	0.132715	0.0283848	Adipose_Visceral_Omentum
rs4118325	1	107577832	intergenic_region,RP11-233E12.1-PRMT6	0.651817	7.36e-06	1.558	0.09891	1.283	1.891	NTNG1	5.23e-06	0.32599	0.0704	Breast_Mammary_Tissue
rs4118325	1	107577832	intergenic_region,RP11-233E12.1-PRMT6	0.651817	7.36e-06	1.558	0.09891	1.283	1.891	PRMT6	2.99e-05	0.108215	0.0256335	Cells_Cultured_fibroblasts
rs4118325	1	107577832	intergenic_region,RP11-233E12.1-PRMT6	0.651817	7.36e-06	1.558	0.09891	1.283	1.891	NTNG1	1.34e-07	0.231903	0.043209	Cells_Cultured_fibroblasts
rs4118325	1	107577832	intergenic_region,RP11-233E12.1-PRMT6	0.651817	7.36e-06	1.558	0.09891	1.283	1.891	NTNG1	6.39e-15	0.480376	0.058	Colon_Sigmoid
rs4118325	1	107577832	intergenic_region,RP11-233E12.1-PRMT6	0.651817	7.36e-06	1.558	0.09891	1.283	1.891	PRMT6	1.81e-05	0.190574	0.0437351	Colon_Transverse
rs4118325	1	107577832	intergenic_region,RP11-233E12.1-PRMT6	0.651817	7.36e-06	1.558	0.09891	1.283	1.891	NTNG1	5.55e-10	0.327591	0.0511	Colon_Transverse
rs4118325	1	107577832	intergenic_region,RP11-233E12.1-PRMT6	0.651817	7.36e-06	1.558	0.09891	1.283	1.891	NTNG1	7.72e-09	0.36468	0.0618873	Esophagus_Mucosa
rs4118325	1	107577832	intergenic_region,RP11-233E12.1-PRMT6	0.651817	7.36e-06	1.558	0.09891	1.283	1.891	PRMT6	1.88e-05	0.180835	0.0417884	Esophagus_Mucosa
rs4118325	1	107577832	intergenic_region,RP11-233E12.1-PRMT6	0.651817	7.36e-06	1.558	0.09891	1.283	1.891	NTNG1	3.48e-05	0.25754	0.0615	Esophagus_Muscularis
rs4118325	1	107577832	intergenic_region,RP11-233E12.1-PRMT6	0.651817	7.36e-06	1.558	0.09891	1.283	1.891	PRMT6	3.25e-05	0.203102	0.0482	Heart_Left_Ventricle
rs4118325	1	107577832	intergenic_region,RP11-233E12.1-PRMT6	0.651817	7.36e-06	1.558	0.09891	1.283	1.891	PRMT6	3.82e-05	0.452583	0.107	Liver
rs4118325	1	107577832	intergenic_region,RP11-233E12.1-PRMT6	0.651817	7.36e-06	1.558	0.09891	1.283	1.891	NTNG1	0.000119927	0.139749	0.036	Lung
rs4118325	1	107577832	intergenic_region,RP11-233E12.1-PRMT6	0.651817	7.36e-06	1.558	0.09891	1.283	1.891	PRMT6	6.15e-15	0.362154	0.0453002	Muscle_Skeletal
rs4118325	1	107577832	intergenic_region,RP11-233E12.1-PRMT6	0.651817	7.36e-06	1.558	0.09891	1.283	1.891	NTNG1	3.12e-05	0.123548	0.0294	Nerve_Tibial
rs4118325	1	107577832	intergenic_region,RP11-233E12.1-PRMT6	0.651817	7.36e-06	1.558	0.09891	1.283	1.891	NTNG1	7.15e-08	0.274	0.0500083	Skin_Not_Sun_Exposed_Suprapubic
rs4118325	1	107577832	intergenic_region,RP11-233E12.1-PRMT6	0.651817	7.36e-06	1.558	0.09891	1.283	1.891	PRMT6	1.57e-06	0.235345	0.0483438	Skin_Not_Sun_Exposed_Suprapubic
rs4118325	1	107577832	intergenic_region,RP11-233E12.1-PRMT6	0.651817	7.36e-06	1.558	0.09891	1.283	1.891	PRMT6	1.82e-07	0.270894	0.0512444	Skin_Sun_Exposed_Lower_leg
rs4118325	1	107577832	intergenic_region,RP11-233E12.1-PRMT6	0.651817	7.36e-06	1.558	0.09891	1.283	1.891	NTNG1	1.08e-05	0.251495	0.0566	Skin_Sun_Exposed_Lower_leg
rs4118325	1	107577832	intergenic_region,RP11-233E12.1-PRMT6	0.651817	7.36e-06	1.558	0.09891	1.283	1.891	NTNG1	2.19e-05	0.41851	0.0951	Small_Intestine_Terminal_Ileum
rs4118325	1	107577832	intergenic_region,RP11-233E12.1-PRMT6	0.651817	7.36e-06	1.558	0.09891	1.283	1.891	NTNG1	3.17e-10	0.368448	0.0573977	Thyroid
rs11185056	1	107578610	intergenic_region,RP11-233E12.1-PRMT6	0.651817	7.36e-06	1.558	0.09891	1.283	1.891	NTNG1	3.53e-05	0.198975	0.0476817	Adipose_Subcutaneous
rs11185056	1	107578610	intergenic_region,RP11-233E12.1-PRMT6	0.651817	7.36e-06	1.558	0.09891	1.283	1.891	NTNG1	1.4e-07	0.160548	0.0299426	Adipose_Visceral_Omentum
rs11185056	1	107578610	intergenic_region,RP11-233E12.1-PRMT6	0.651817	7.36e-06	1.558	0.09891	1.283	1.891	NTNG1	8.33e-07	0.196535	0.0393963	Artery_Tibial
rs11185056	1	107578610	intergenic_region,RP11-233E12.1-PRMT6	0.651817	7.36e-06	1.558	0.09891	1.283	1.891	NTNG1	5.32e-07	0.379744	0.0742	Breast_Mammary_Tissue
rs11185056	1	107578610	intergenic_region,RP11-233E12.1-PRMT6	0.651817	7.36e-06	1.558	0.09891	1.283	1.891	PRMT6	6.41e-05	0.110475	0.0273545	Cells_Cultured_fibroblasts
rs11185056	1	107578610	intergenic_region,RP11-233E12.1-PRMT6	0.651817	7.36e-06	1.558	0.09891	1.283	1.891	NTNG1	2.59e-09	0.277707	0.0456037	Cells_Cultured_fibroblasts
rs11185056	1	107578610	intergenic_region,RP11-233E12.1-PRMT6	0.651817	7.36e-06	1.558	0.09891	1.283	1.891	NTNG1	2.54e-13	0.492046	0.0638	Colon_Sigmoid
rs11185056	1	107578610	intergenic_region,RP11-233E12.1-PRMT6	0.651817	7.36e-06	1.558	0.09891	1.283	1.891	PRMT6	1.02e-06	0.235701	0.0472166	Colon_Transverse
rs11185056	1	107578610	intergenic_region,RP11-233E12.1-PRMT6	0.651817	7.36e-06	1.558	0.09891	1.283	1.891	NTNG1	1.1e-09	0.351111	0.0558	Colon_Transverse
rs11185056	1	107578610	intergenic_region,RP11-233E12.1-PRMT6	0.651817	7.36e-06	1.558	0.09891	1.283	1.891	NTNG1	4.15e-10	0.42697	0.0667361	Esophagus_Mucosa
rs11185056	1	107578610	intergenic_region,RP11-233E12.1-PRMT6	0.651817	7.36e-06	1.558	0.09891	1.283	1.891	PRMT6	8.21e-06	0.204436	0.0452804	Esophagus_Mucosa
rs11185056	1	107578610	intergenic_region,RP11-233E12.1-PRMT6	0.651817	7.36e-06	1.558	0.09891	1.283	1.891	NTNG1	5.98e-07	0.328637	0.0648	Esophagus_Muscularis
rs11185056	1	107578610	intergenic_region,RP11-233E12.1-PRMT6	0.651817	7.36e-06	1.558	0.09891	1.283	1.891	PRMT6	4.68e-06	0.238577	0.0512	Heart_Left_Ventricle
rs11185056	1	107578610	intergenic_region,RP11-233E12.1-PRMT6	0.651817	7.36e-06	1.558	0.09891	1.283	1.891	PRMT6	1.02e-05	0.514903	0.113	Liver
rs11185056	1	107578610	intergenic_region,RP11-233E12.1-PRMT6	0.651817	7.36e-06	1.558	0.09891	1.283	1.891	NTNG1	8.67e-05	0.150929	0.0381	Lung
rs11185056	1	107578610	intergenic_region,RP11-233E12.1-PRMT6	0.651817	7.36e-06	1.558	0.09891	1.283	1.891	PRMT6	7.52e-17	0.418904	0.0488505	Muscle_Skeletal
rs11185056	1	107578610	intergenic_region,RP11-233E12.1-PRMT6	0.651817	7.36e-06	1.558	0.09891	1.283	1.891	NTNG1	2.85e-06	0.150533	0.0318	Nerve_Tibial
rs11185056	1	107578610	intergenic_region,RP11-233E12.1-PRMT6	0.651817	7.36e-06	1.558	0.09891	1.283	1.891	NTNG1	2.85e-08	0.300833	0.0532357	Skin_Not_Sun_Exposed_Suprapubic
rs11185056	1	107578610	intergenic_region,RP11-233E12.1-PRMT6	0.651817	7.36e-06	1.558	0.09891	1.283	1.891	PRMT6	1.05e-06	0.255058	0.0515226	Skin_Not_Sun_Exposed_Suprapubic
rs11185056	1	107578610	intergenic_region,RP11-233E12.1-PRMT6	0.651817	7.36e-06	1.558	0.09891	1.283	1.891	PRMT6	2.54e-07	0.289722	0.0554809	Skin_Sun_Exposed_Lower_leg
rs11185056	1	107578610	intergenic_region,RP11-233E12.1-PRMT6	0.651817	7.36e-06	1.558	0.09891	1.283	1.891	NTNG1	7.11e-07	0.305914	0.061	Skin_Sun_Exposed_Lower_leg
rs11185056	1	107578610	intergenic_region,RP11-233E12.1-PRMT6	0.651817	7.36e-06	1.558	0.09891	1.283	1.891	PRMT6	0.000113874	-0.191873	0.049	Testis
rs11185056	1	107578610	intergenic_region,RP11-233E12.1-PRMT6	0.651817	7.36e-06	1.558	0.09891	1.283	1.891	NTNG1	1.19e-11	0.420159	0.0605184	Thyroid
rs7543089	1	107591693	intergenic_region,RP11-233E12.1-PRMT6	0.663349	3.65e-06	1.586	0.09962	1.305	1.928	NTNG1	0.000174389	0.165774	0.0438396	Adipose_Subcutaneous
rs7543089	1	107591693	intergenic_region,RP11-233E12.1-PRMT6	0.663349	3.65e-06	1.586	0.09962	1.305	1.928	NTNG1	4.25e-06	0.13366	0.0286602	Adipose_Visceral_Omentum
rs7543089	1	107591693	intergenic_region,RP11-233E12.1-PRMT6	0.663349	3.65e-06	1.586	0.09962	1.305	1.928	NTNG1	1.19e-05	0.162542	0.0367538	Artery_Tibial
rs7543089	1	107591693	intergenic_region,RP11-233E12.1-PRMT6	0.663349	3.65e-06	1.586	0.09962	1.305	1.928	NTNG1	1.39e-06	0.349099	0.071	Breast_Mammary_Tissue
rs7543089	1	107591693	intergenic_region,RP11-233E12.1-PRMT6	0.663349	3.65e-06	1.586	0.09962	1.305	1.928	PRMT6	4.78e-06	0.1186	0.0255836	Cells_Cultured_fibroblasts
rs7543089	1	107591693	intergenic_region,RP11-233E12.1-PRMT6	0.663349	3.65e-06	1.586	0.09962	1.305	1.928	NTNG1	7.49e-09	0.253879	0.0430156	Cells_Cultured_fibroblasts
rs7543089	1	107591693	intergenic_region,RP11-233E12.1-PRMT6	0.663349	3.65e-06	1.586	0.09962	1.305	1.928	NTNG1	7.19e-13	0.442845	0.0587	Colon_Sigmoid
rs7543089	1	107591693	intergenic_region,RP11-233E12.1-PRMT6	0.663349	3.65e-06	1.586	0.09962	1.305	1.928	PRMT6	8.97e-07	0.220799	0.0439966	Colon_Transverse
rs7543089	1	107591693	intergenic_region,RP11-233E12.1-PRMT6	0.663349	3.65e-06	1.586	0.09962	1.305	1.928	NTNG1	2.84e-08	0.299671	0.0526	Colon_Transverse
rs7543089	1	107591693	intergenic_region,RP11-233E12.1-PRMT6	0.663349	3.65e-06	1.586	0.09962	1.305	1.928	NTNG1	8.22e-08	0.346752	0.0635423	Esophagus_Mucosa
rs7543089	1	107591693	intergenic_region,RP11-233E12.1-PRMT6	0.663349	3.65e-06	1.586	0.09962	1.305	1.928	PRMT6	7.66e-05	0.170965	0.0428	Esophagus_Mucosa
rs7543089	1	107591693	intergenic_region,RP11-233E12.1-PRMT6	0.663349	3.65e-06	1.586	0.09962	1.305	1.928	NTNG1	2.11e-05	0.261572	0.0607674	Esophagus_Muscularis
rs7543089	1	107591693	intergenic_region,RP11-233E12.1-PRMT6	0.663349	3.65e-06	1.586	0.09962	1.305	1.928	PRMT6	6.38e-06	0.223927	0.0488	Heart_Left_Ventricle
rs7543089	1	107591693	intergenic_region,RP11-233E12.1-PRMT6	0.663349	3.65e-06	1.586	0.09962	1.305	1.928	PRMT6	2.43e-05	0.465016	0.107	Liver
rs7543089	1	107591693	intergenic_region,RP11-233E12.1-PRMT6	0.663349	3.65e-06	1.586	0.09962	1.305	1.928	NTNG1	4.02e-05	0.149053	0.0359362	Lung
rs7543089	1	107591693	intergenic_region,RP11-233E12.1-PRMT6	0.663349	3.65e-06	1.586	0.09962	1.305	1.928	PRMT6	2.23e-15	0.365259	0.0449	Muscle_Skeletal
rs7543089	1	107591693	intergenic_region,RP11-233E12.1-PRMT6	0.663349	3.65e-06	1.586	0.09962	1.305	1.928	NTNG1	3.32e-05	0.125369	0.0299114	Nerve_Tibial
rs7543089	1	107591693	intergenic_region,RP11-233E12.1-PRMT6	0.663349	3.65e-06	1.586	0.09962	1.305	1.928	NTNG1	1.61e-07	0.262164	0.0492389	Skin_Not_Sun_Exposed_Suprapubic
rs7543089	1	107591693	intergenic_region,RP11-233E12.1-PRMT6	0.663349	3.65e-06	1.586	0.09962	1.305	1.928	PRMT6	4e-07	0.243779	0.0473769	Skin_Not_Sun_Exposed_Suprapubic
rs7543089	1	107591693	intergenic_region,RP11-233E12.1-PRMT6	0.663349	3.65e-06	1.586	0.09962	1.305	1.928	PRMT6	8.81e-07	0.250404	0.0503	Skin_Sun_Exposed_Lower_leg
rs7543089	1	107591693	intergenic_region,RP11-233E12.1-PRMT6	0.663349	3.65e-06	1.586	0.09962	1.305	1.928	NTNG1	3.25e-06	0.260277	0.0553	Skin_Sun_Exposed_Lower_leg
rs7543089	1	107591693	intergenic_region,RP11-233E12.1-PRMT6	0.663349	3.65e-06	1.586	0.09962	1.305	1.928	NTNG1	8.46e-11	0.381412	0.0574965	Thyroid
rs11185057	1	107596964	upstream_gene_variant,PRMT6|intergenic_region,RP11-233E12.1-PRMT6	0.663349	3.65e-06	1.586	0.09962	1.305	1.928	NTNG1	0.000136229	0.175147	0.045562	Adipose_Subcutaneous
rs11185057	1	107596964	upstream_gene_variant,PRMT6|intergenic_region,RP11-233E12.1-PRMT6	0.663349	3.65e-06	1.586	0.09962	1.305	1.928	NTNG1	4.48e-06	0.135912	0.0292167	Adipose_Visceral_Omentum
rs11185057	1	107596964	upstream_gene_variant,PRMT6|intergenic_region,RP11-233E12.1-PRMT6	0.663349	3.65e-06	1.586	0.09962	1.305	1.928	NTNG1	1.78e-05	0.165025	0.0381025	Artery_Tibial
rs11185057	1	107596964	upstream_gene_variant,PRMT6|intergenic_region,RP11-233E12.1-PRMT6	0.663349	3.65e-06	1.586	0.09962	1.305	1.928	NTNG1	4.51e-06	0.341319	0.0732	Breast_Mammary_Tissue
rs11185057	1	107596964	upstream_gene_variant,PRMT6|intergenic_region,RP11-233E12.1-PRMT6	0.663349	3.65e-06	1.586	0.09962	1.305	1.928	PRMT6	2.19e-05	0.113922	0.026531	Cells_Cultured_fibroblasts
rs11185057	1	107596964	upstream_gene_variant,PRMT6|intergenic_region,RP11-233E12.1-PRMT6	0.663349	3.65e-06	1.586	0.09962	1.305	1.928	NTNG1	2.35e-08	0.253809	0.0445714	Cells_Cultured_fibroblasts
rs11185057	1	107596964	upstream_gene_variant,PRMT6|intergenic_region,RP11-233E12.1-PRMT6	0.663349	3.65e-06	1.586	0.09962	1.305	1.928	NTNG1	1.15e-13	0.472671	0.0603	Colon_Sigmoid
rs11185057	1	107596964	upstream_gene_variant,PRMT6|intergenic_region,RP11-233E12.1-PRMT6	0.663349	3.65e-06	1.586	0.09962	1.305	1.928	PRMT6	3.03e-06	0.218524	0.0459131	Colon_Transverse
rs11185057	1	107596964	upstream_gene_variant,PRMT6|intergenic_region,RP11-233E12.1-PRMT6	0.663349	3.65e-06	1.586	0.09962	1.305	1.928	NTNG1	1.28e-09	0.338931	0.0541	Colon_Transverse
rs11185057	1	107596964	upstream_gene_variant,PRMT6|intergenic_region,RP11-233E12.1-PRMT6	0.663349	3.65e-06	1.586	0.09962	1.305	1.928	NTNG1	1.22e-08	0.377711	0.065	Esophagus_Mucosa
rs11185057	1	107596964	upstream_gene_variant,PRMT6|intergenic_region,RP11-233E12.1-PRMT6	0.663349	3.65e-06	1.586	0.09962	1.305	1.928	PRMT6	1.72e-05	0.190624	0.0438376	Esophagus_Mucosa
rs11185057	1	107596964	upstream_gene_variant,PRMT6|intergenic_region,RP11-233E12.1-PRMT6	0.663349	3.65e-06	1.586	0.09962	1.305	1.928	NTNG1	1.51e-05	0.279176	0.0637098	Esophagus_Muscularis
rs11185057	1	107596964	upstream_gene_variant,PRMT6|intergenic_region,RP11-233E12.1-PRMT6	0.663349	3.65e-06	1.586	0.09962	1.305	1.928	PRMT6	5.45e-06	0.232234	0.0502	Heart_Left_Ventricle
rs11185057	1	107596964	upstream_gene_variant,PRMT6|intergenic_region,RP11-233E12.1-PRMT6	0.663349	3.65e-06	1.586	0.09962	1.305	1.928	PRMT6	3.1e-05	0.46659	0.109	Liver
rs11185057	1	107596964	upstream_gene_variant,PRMT6|intergenic_region,RP11-233E12.1-PRMT6	0.663349	3.65e-06	1.586	0.09962	1.305	1.928	NTNG1	8.63e-05	0.146903	0.0371	Lung
rs11185057	1	107596964	upstream_gene_variant,PRMT6|intergenic_region,RP11-233E12.1-PRMT6	0.663349	3.65e-06	1.586	0.09962	1.305	1.928	PRMT6	1.67e-15	0.379975	0.04651	Muscle_Skeletal
rs11185057	1	107596964	upstream_gene_variant,PRMT6|intergenic_region,RP11-233E12.1-PRMT6	0.663349	3.65e-06	1.586	0.09962	1.305	1.928	NTNG1	2.28e-05	0.131602	0.0307562	Nerve_Tibial
rs11185057	1	107596964	upstream_gene_variant,PRMT6|intergenic_region,RP11-233E12.1-PRMT6	0.663349	3.65e-06	1.586	0.09962	1.305	1.928	NTNG1	2.4e-07	0.270466	0.0515491	Skin_Not_Sun_Exposed_Suprapubic
rs11185057	1	107596964	upstream_gene_variant,PRMT6|intergenic_region,RP11-233E12.1-PRMT6	0.663349	3.65e-06	1.586	0.09962	1.305	1.928	PRMT6	1.06e-06	0.245765	0.0497	Skin_Not_Sun_Exposed_Suprapubic
rs11185057	1	107596964	upstream_gene_variant,PRMT6|intergenic_region,RP11-233E12.1-PRMT6	0.663349	3.65e-06	1.586	0.09962	1.305	1.928	PRMT6	2.18e-07	0.27423	0.0522	Skin_Sun_Exposed_Lower_leg
rs11185057	1	107596964	upstream_gene_variant,PRMT6|intergenic_region,RP11-233E12.1-PRMT6	0.663349	3.65e-06	1.586	0.09962	1.305	1.928	NTNG1	6e-06	0.263431	0.0576146	Skin_Sun_Exposed_Lower_leg
rs11185057	1	107596964	upstream_gene_variant,PRMT6|intergenic_region,RP11-233E12.1-PRMT6	0.663349	3.65e-06	1.586	0.09962	1.305	1.928	NTNG1	3.85e-11	0.397132	0.0587565	Thyroid
rs12021578	1	107597501	upstream_gene_variant,PRMT6|intergenic_region,RP11-233E12.1-PRMT6	0.663349	3.65e-06	1.586	0.09962	1.305	1.928	NTNG1	0.000125801	0.174536	0.0451676	Adipose_Subcutaneous
rs12021578	1	107597501	upstream_gene_variant,PRMT6|intergenic_region,RP11-233E12.1-PRMT6	0.663349	3.65e-06	1.586	0.09962	1.305	1.928	NTNG1	1.17e-05	0.129879	0.0292613	Adipose_Visceral_Omentum
rs12021578	1	107597501	upstream_gene_variant,PRMT6|intergenic_region,RP11-233E12.1-PRMT6	0.663349	3.65e-06	1.586	0.09962	1.305	1.928	NTNG1	1.59e-05	0.165439	0.0379645	Artery_Tibial
rs12021578	1	107597501	upstream_gene_variant,PRMT6|intergenic_region,RP11-233E12.1-PRMT6	0.663349	3.65e-06	1.586	0.09962	1.305	1.928	NTNG1	1.74e-06	0.353275	0.0725	Breast_Mammary_Tissue
rs12021578	1	107597501	upstream_gene_variant,PRMT6|intergenic_region,RP11-233E12.1-PRMT6	0.663349	3.65e-06	1.586	0.09962	1.305	1.928	PRMT6	3e-05	0.111741	0.0264737	Cells_Cultured_fibroblasts
rs12021578	1	107597501	upstream_gene_variant,PRMT6|intergenic_region,RP11-233E12.1-PRMT6	0.663349	3.65e-06	1.586	0.09962	1.305	1.928	NTNG1	4.34e-08	0.248397	0.0445071	Cells_Cultured_fibroblasts
rs12021578	1	107597501	upstream_gene_variant,PRMT6|intergenic_region,RP11-233E12.1-PRMT6	0.663349	3.65e-06	1.586	0.09962	1.305	1.928	NTNG1	1.15e-13	0.472671	0.0603	Colon_Sigmoid
rs12021578	1	107597501	upstream_gene_variant,PRMT6|intergenic_region,RP11-233E12.1-PRMT6	0.663349	3.65e-06	1.586	0.09962	1.305	1.928	PRMT6	7.55e-07	0.227258	0.0449635	Colon_Transverse
rs12021578	1	107597501	upstream_gene_variant,PRMT6|intergenic_region,RP11-233E12.1-PRMT6	0.663349	3.65e-06	1.586	0.09962	1.305	1.928	NTNG1	5.17e-09	0.321595	0.0534	Colon_Transverse
rs12021578	1	107597501	upstream_gene_variant,PRMT6|intergenic_region,RP11-233E12.1-PRMT6	0.663349	3.65e-06	1.586	0.09962	1.305	1.928	NTNG1	3.02e-08	0.366048	0.0648496	Esophagus_Mucosa
rs12021578	1	107597501	upstream_gene_variant,PRMT6|intergenic_region,RP11-233E12.1-PRMT6	0.663349	3.65e-06	1.586	0.09962	1.305	1.928	PRMT6	3.68e-05	0.182325	0.0437182	Esophagus_Mucosa
rs12021578	1	107597501	upstream_gene_variant,PRMT6|intergenic_region,RP11-233E12.1-PRMT6	0.663349	3.65e-06	1.586	0.09962	1.305	1.928	NTNG1	1.27e-05	0.276671	0.0626	Esophagus_Muscularis
rs12021578	1	107597501	upstream_gene_variant,PRMT6|intergenic_region,RP11-233E12.1-PRMT6	0.663349	3.65e-06	1.586	0.09962	1.305	1.928	PRMT6	3.49e-06	0.234638	0.0497	Heart_Left_Ventricle
rs12021578	1	107597501	upstream_gene_variant,PRMT6|intergenic_region,RP11-233E12.1-PRMT6	0.663349	3.65e-06	1.586	0.09962	1.305	1.928	PRMT6	2e-05	0.477683	0.109	Liver
rs12021578	1	107597501	upstream_gene_variant,PRMT6|intergenic_region,RP11-233E12.1-PRMT6	0.663349	3.65e-06	1.586	0.09962	1.305	1.928	NTNG1	9.99e-05	0.143986	0.0366722	Lung
rs12021578	1	107597501	upstream_gene_variant,PRMT6|intergenic_region,RP11-233E12.1-PRMT6	0.663349	3.65e-06	1.586	0.09962	1.305	1.928	PRMT6	2.61e-15	0.374702	0.0462019	Muscle_Skeletal
rs12021578	1	107597501	upstream_gene_variant,PRMT6|intergenic_region,RP11-233E12.1-PRMT6	0.663349	3.65e-06	1.586	0.09962	1.305	1.928	NTNG1	3.74e-05	0.127595	0.0306447	Nerve_Tibial
rs12021578	1	107597501	upstream_gene_variant,PRMT6|intergenic_region,RP11-233E12.1-PRMT6	0.663349	3.65e-06	1.586	0.09962	1.305	1.928	NTNG1	2.03e-07	0.268523	0.0509	Skin_Not_Sun_Exposed_Suprapubic
rs12021578	1	107597501	upstream_gene_variant,PRMT6|intergenic_region,RP11-233E12.1-PRMT6	0.663349	3.65e-06	1.586	0.09962	1.305	1.928	PRMT6	1.36e-06	0.240217	0.049	Skin_Not_Sun_Exposed_Suprapubic
rs12021578	1	107597501	upstream_gene_variant,PRMT6|intergenic_region,RP11-233E12.1-PRMT6	0.663349	3.65e-06	1.586	0.09962	1.305	1.928	PRMT6	2.58e-07	0.27037	0.0518046	Skin_Sun_Exposed_Lower_leg
rs12021578	1	107597501	upstream_gene_variant,PRMT6|intergenic_region,RP11-233E12.1-PRMT6	0.663349	3.65e-06	1.586	0.09962	1.305	1.928	NTNG1	1.57e-06	0.276855	0.0570014	Skin_Sun_Exposed_Lower_leg
rs12021578	1	107597501	upstream_gene_variant,PRMT6|intergenic_region,RP11-233E12.1-PRMT6	0.663349	3.65e-06	1.586	0.09962	1.305	1.928	NTNG1	8.34e-11	0.386744	0.0582793	Thyroid
rs9662586	1	107597961	upstream_gene_variant,PRMT6|intergenic_region,RP11-233E12.1-PRMT6	0.663349	3.65e-06	1.586	0.09962	1.305	1.928	NTNG1	0.000165414	0.170745	0.0449935	Adipose_Subcutaneous
rs9662586	1	107597961	upstream_gene_variant,PRMT6|intergenic_region,RP11-233E12.1-PRMT6	0.663349	3.65e-06	1.586	0.09962	1.305	1.928	NTNG1	1.17e-05	0.129879	0.0292613	Adipose_Visceral_Omentum
rs9662586	1	107597961	upstream_gene_variant,PRMT6|intergenic_region,RP11-233E12.1-PRMT6	0.663349	3.65e-06	1.586	0.09962	1.305	1.928	NTNG1	9.67e-06	0.16918	0.0378551	Artery_Tibial
rs9662586	1	107597961	upstream_gene_variant,PRMT6|intergenic_region,RP11-233E12.1-PRMT6	0.663349	3.65e-06	1.586	0.09962	1.305	1.928	NTNG1	2.68e-06	0.346532	0.0725	Breast_Mammary_Tissue
rs9662586	1	107597961	upstream_gene_variant,PRMT6|intergenic_region,RP11-233E12.1-PRMT6	0.663349	3.65e-06	1.586	0.09962	1.305	1.928	PRMT6	3.99e-05	0.110304	0.0265594	Cells_Cultured_fibroblasts
rs9662586	1	107597961	upstream_gene_variant,PRMT6|intergenic_region,RP11-233E12.1-PRMT6	0.663349	3.65e-06	1.586	0.09962	1.305	1.928	NTNG1	6.19e-08	0.246258	0.044659	Cells_Cultured_fibroblasts
rs9662586	1	107597961	upstream_gene_variant,PRMT6|intergenic_region,RP11-233E12.1-PRMT6	0.663349	3.65e-06	1.586	0.09962	1.305	1.928	NTNG1	1.15e-13	0.472671	0.0603	Colon_Sigmoid
rs9662586	1	107597961	upstream_gene_variant,PRMT6|intergenic_region,RP11-233E12.1-PRMT6	0.663349	3.65e-06	1.586	0.09962	1.305	1.928	PRMT6	1.18e-06	0.22306	0.045	Colon_Transverse
rs9662586	1	107597961	upstream_gene_variant,PRMT6|intergenic_region,RP11-233E12.1-PRMT6	0.663349	3.65e-06	1.586	0.09962	1.305	1.928	NTNG1	1.76e-08	0.310351	0.0536	Colon_Transverse
rs9662586	1	107597961	upstream_gene_variant,PRMT6|intergenic_region,RP11-233E12.1-PRMT6	0.663349	3.65e-06	1.586	0.09962	1.305	1.928	NTNG1	3.22e-08	0.364367	0.0646879	Esophagus_Mucosa
rs9662586	1	107597961	upstream_gene_variant,PRMT6|intergenic_region,RP11-233E12.1-PRMT6	0.663349	3.65e-06	1.586	0.09962	1.305	1.928	PRMT6	4.25e-05	0.180418	0.0436	Esophagus_Mucosa
rs9662586	1	107597961	upstream_gene_variant,PRMT6|intergenic_region,RP11-233E12.1-PRMT6	0.663349	3.65e-06	1.586	0.09962	1.305	1.928	NTNG1	1.05e-05	0.278765	0.0624364	Esophagus_Muscularis
rs9662586	1	107597961	upstream_gene_variant,PRMT6|intergenic_region,RP11-233E12.1-PRMT6	0.663349	3.65e-06	1.586	0.09962	1.305	1.928	PRMT6	2.47e-06	0.237325	0.0495	Heart_Left_Ventricle
rs9662586	1	107597961	upstream_gene_variant,PRMT6|intergenic_region,RP11-233E12.1-PRMT6	0.663349	3.65e-06	1.586	0.09962	1.305	1.928	PRMT6	2e-05	0.477683	0.109	Liver
rs9662586	1	107597961	upstream_gene_variant,PRMT6|intergenic_region,RP11-233E12.1-PRMT6	0.663349	3.65e-06	1.586	0.09962	1.305	1.928	NTNG1	9.06e-05	0.144805	0.0366526	Lung
rs9662586	1	107597961	upstream_gene_variant,PRMT6|intergenic_region,RP11-233E12.1-PRMT6	0.663349	3.65e-06	1.586	0.09962	1.305	1.928	PRMT6	2.99e-15	0.373917	0.0462085	Muscle_Skeletal
rs9662586	1	107597961	upstream_gene_variant,PRMT6|intergenic_region,RP11-233E12.1-PRMT6	0.663349	3.65e-06	1.586	0.09962	1.305	1.928	NTNG1	2.99e-05	0.129126	0.0306	Nerve_Tibial
rs9662586	1	107597961	upstream_gene_variant,PRMT6|intergenic_region,RP11-233E12.1-PRMT6	0.663349	3.65e-06	1.586	0.09962	1.305	1.928	NTNG1	2.03e-07	0.268523	0.0508667	Skin_Not_Sun_Exposed_Suprapubic
rs9662586	1	107597961	upstream_gene_variant,PRMT6|intergenic_region,RP11-233E12.1-PRMT6	0.663349	3.65e-06	1.586	0.09962	1.305	1.928	PRMT6	1.36e-06	0.240217	0.0490475	Skin_Not_Sun_Exposed_Suprapubic
rs9662586	1	107597961	upstream_gene_variant,PRMT6|intergenic_region,RP11-233E12.1-PRMT6	0.663349	3.65e-06	1.586	0.09962	1.305	1.928	PRMT6	4.98e-07	0.26313	0.0517013	Skin_Sun_Exposed_Lower_leg
rs9662586	1	107597961	upstream_gene_variant,PRMT6|intergenic_region,RP11-233E12.1-PRMT6	0.663349	3.65e-06	1.586	0.09962	1.305	1.928	NTNG1	1.64e-06	0.275482	0.0568245	Skin_Sun_Exposed_Lower_leg
rs9662586	1	107597961	upstream_gene_variant,PRMT6|intergenic_region,RP11-233E12.1-PRMT6	0.663349	3.65e-06	1.586	0.09962	1.305	1.928	NTNG1	4.65e-11	0.391729	0.0582144	Thyroid
rs3791185	1	107600869	3_prime_UTR_variant,PRMT6	0.664797	3.06e-06	1.592	0.09965	1.31	1.936	NTNG1	3.53e-05	0.198975	0.0476817	Adipose_Subcutaneous
rs3791185	1	107600869	3_prime_UTR_variant,PRMT6	0.664797	3.06e-06	1.592	0.09965	1.31	1.936	NTNG1	1.4e-07	0.160548	0.0299426	Adipose_Visceral_Omentum
rs3791185	1	107600869	3_prime_UTR_variant,PRMT6	0.664797	3.06e-06	1.592	0.09965	1.31	1.936	NTNG1	8.33e-07	0.196535	0.0393963	Artery_Tibial
rs3791185	1	107600869	3_prime_UTR_variant,PRMT6	0.664797	3.06e-06	1.592	0.09965	1.31	1.936	NTNG1	5.32e-07	0.379744	0.0742	Breast_Mammary_Tissue
rs3791185	1	107600869	3_prime_UTR_variant,PRMT6	0.664797	3.06e-06	1.592	0.09965	1.31	1.936	PRMT6	6.41e-05	0.110475	0.0273545	Cells_Cultured_fibroblasts
rs3791185	1	107600869	3_prime_UTR_variant,PRMT6	0.664797	3.06e-06	1.592	0.09965	1.31	1.936	NTNG1	2.59e-09	0.277707	0.0456037	Cells_Cultured_fibroblasts
rs3791185	1	107600869	3_prime_UTR_variant,PRMT6	0.664797	3.06e-06	1.592	0.09965	1.31	1.936	NTNG1	2.54e-13	0.492046	0.0638	Colon_Sigmoid
rs3791185	1	107600869	3_prime_UTR_variant,PRMT6	0.664797	3.06e-06	1.592	0.09965	1.31	1.936	PRMT6	1.02e-06	0.235701	0.0472	Colon_Transverse
rs3791185	1	107600869	3_prime_UTR_variant,PRMT6	0.664797	3.06e-06	1.592	0.09965	1.31	1.936	NTNG1	1.1e-09	0.351111	0.0558	Colon_Transverse
rs3791185	1	107600869	3_prime_UTR_variant,PRMT6	0.664797	3.06e-06	1.592	0.09965	1.31	1.936	NTNG1	4.15e-10	0.42697	0.0667361	Esophagus_Mucosa
rs3791185	1	107600869	3_prime_UTR_variant,PRMT6	0.664797	3.06e-06	1.592	0.09965	1.31	1.936	PRMT6	8.21e-06	0.204436	0.0452804	Esophagus_Mucosa
rs3791185	1	107600869	3_prime_UTR_variant,PRMT6	0.664797	3.06e-06	1.592	0.09965	1.31	1.936	NTNG1	5.98e-07	0.328637	0.0648	Esophagus_Muscularis
rs3791185	1	107600869	3_prime_UTR_variant,PRMT6	0.664797	3.06e-06	1.592	0.09965	1.31	1.936	PRMT6	4.68e-06	0.238577	0.0512	Heart_Left_Ventricle
rs3791185	1	107600869	3_prime_UTR_variant,PRMT6	0.664797	3.06e-06	1.592	0.09965	1.31	1.936	PRMT6	1.02e-05	0.514903	0.113	Liver
rs3791185	1	107600869	3_prime_UTR_variant,PRMT6	0.664797	3.06e-06	1.592	0.09965	1.31	1.936	NTNG1	8.67e-05	0.150929	0.0380981	Lung
rs3791185	1	107600869	3_prime_UTR_variant,PRMT6	0.664797	3.06e-06	1.592	0.09965	1.31	1.936	PRMT6	7.52e-17	0.418904	0.0488505	Muscle_Skeletal
rs3791185	1	107600869	3_prime_UTR_variant,PRMT6	0.664797	3.06e-06	1.592	0.09965	1.31	1.936	NTNG1	2.85e-06	0.150533	0.0317565	Nerve_Tibial
rs3791185	1	107600869	3_prime_UTR_variant,PRMT6	0.664797	3.06e-06	1.592	0.09965	1.31	1.936	NTNG1	2.85e-08	0.300833	0.0532357	Skin_Not_Sun_Exposed_Suprapubic
rs3791185	1	107600869	3_prime_UTR_variant,PRMT6	0.664797	3.06e-06	1.592	0.09965	1.31	1.936	PRMT6	1.05e-06	0.255058	0.0515226	Skin_Not_Sun_Exposed_Suprapubic
rs3791185	1	107600869	3_prime_UTR_variant,PRMT6	0.664797	3.06e-06	1.592	0.09965	1.31	1.936	PRMT6	2.54e-07	0.289722	0.0554809	Skin_Sun_Exposed_Lower_leg
rs3791185	1	107600869	3_prime_UTR_variant,PRMT6	0.664797	3.06e-06	1.592	0.09965	1.31	1.936	NTNG1	7.11e-07	0.305914	0.0609613	Skin_Sun_Exposed_Lower_leg
rs3791185	1	107600869	3_prime_UTR_variant,PRMT6	0.664797	3.06e-06	1.592	0.09965	1.31	1.936	PRMT6	0.000113874	-0.191873	0.0489829	Testis
rs3791185	1	107600869	3_prime_UTR_variant,PRMT6	0.664797	3.06e-06	1.592	0.09965	1.31	1.936	NTNG1	1.19e-11	0.420159	0.0605184	Thyroid
rs11185058	1	107603269	downstream_gene_variant,PRMT6|intergenic_region,PRMT6-NTNG1	0.66625	2.66e-06	1.597	0.09969	1.314	1.942	NTNG1	0.000156105	0.173388	0.045513	Adipose_Subcutaneous
rs11185058	1	107603269	downstream_gene_variant,PRMT6|intergenic_region,PRMT6-NTNG1	0.66625	2.66e-06	1.597	0.09969	1.314	1.942	NTNG1	4.48e-06	0.135912	0.0292167	Adipose_Visceral_Omentum
rs11185058	1	107603269	downstream_gene_variant,PRMT6|intergenic_region,PRMT6-NTNG1	0.66625	2.66e-06	1.597	0.09969	1.314	1.942	NTNG1	1.78e-05	0.165025	0.0381025	Artery_Tibial
rs11185058	1	107603269	downstream_gene_variant,PRMT6|intergenic_region,PRMT6-NTNG1	0.66625	2.66e-06	1.597	0.09969	1.314	1.942	NTNG1	4.79e-06	0.340186	0.0731	Breast_Mammary_Tissue
rs11185058	1	107603269	downstream_gene_variant,PRMT6|intergenic_region,PRMT6-NTNG1	0.66625	2.66e-06	1.597	0.09969	1.314	1.942	PRMT6	3.19e-05	0.111461	0.0265014	Cells_Cultured_fibroblasts
rs11185058	1	107603269	downstream_gene_variant,PRMT6|intergenic_region,PRMT6-NTNG1	0.66625	2.66e-06	1.597	0.09969	1.314	1.942	NTNG1	2.18e-08	0.25388	0.0445	Cells_Cultured_fibroblasts
rs11185058	1	107603269	downstream_gene_variant,PRMT6|intergenic_region,PRMT6-NTNG1	0.66625	2.66e-06	1.597	0.09969	1.314	1.942	NTNG1	1.15e-13	0.472671	0.0603	Colon_Sigmoid
rs11185058	1	107603269	downstream_gene_variant,PRMT6|intergenic_region,PRMT6-NTNG1	0.66625	2.66e-06	1.597	0.09969	1.314	1.942	PRMT6	3.03e-06	0.218524	0.0459131	Colon_Transverse
rs11185058	1	107603269	downstream_gene_variant,PRMT6|intergenic_region,PRMT6-NTNG1	0.66625	2.66e-06	1.597	0.09969	1.314	1.942	NTNG1	1.28e-09	0.338931	0.0541	Colon_Transverse
rs11185058	1	107603269	downstream_gene_variant,PRMT6|intergenic_region,PRMT6-NTNG1	0.66625	2.66e-06	1.597	0.09969	1.314	1.942	NTNG1	1.99e-08	0.372285	0.0651	Esophagus_Mucosa
rs11185058	1	107603269	downstream_gene_variant,PRMT6|intergenic_region,PRMT6-NTNG1	0.66625	2.66e-06	1.597	0.09969	1.314	1.942	PRMT6	3.73e-05	0.182969	0.0439054	Esophagus_Mucosa
rs11185058	1	107603269	downstream_gene_variant,PRMT6|intergenic_region,PRMT6-NTNG1	0.66625	2.66e-06	1.597	0.09969	1.314	1.942	NTNG1	1.51e-05	0.279176	0.0637098	Esophagus_Muscularis
rs11185058	1	107603269	downstream_gene_variant,PRMT6|intergenic_region,PRMT6-NTNG1	0.66625	2.66e-06	1.597	0.09969	1.314	1.942	PRMT6	5.45e-06	0.232234	0.0502	Heart_Left_Ventricle
rs11185058	1	107603269	downstream_gene_variant,PRMT6|intergenic_region,PRMT6-NTNG1	0.66625	2.66e-06	1.597	0.09969	1.314	1.942	PRMT6	3.1e-05	0.46659	0.109	Liver
rs11185058	1	107603269	downstream_gene_variant,PRMT6|intergenic_region,PRMT6-NTNG1	0.66625	2.66e-06	1.597	0.09969	1.314	1.942	NTNG1	0.000117018	0.144357	0.03714	Lung
rs11185058	1	107603269	downstream_gene_variant,PRMT6|intergenic_region,PRMT6-NTNG1	0.66625	2.66e-06	1.597	0.09969	1.314	1.942	PRMT6	1.4e-15	0.380594	0.0464545	Muscle_Skeletal
rs11185058	1	107603269	downstream_gene_variant,PRMT6|intergenic_region,PRMT6-NTNG1	0.66625	2.66e-06	1.597	0.09969	1.314	1.942	NTNG1	2.28e-05	0.131602	0.0307562	Nerve_Tibial
rs11185058	1	107603269	downstream_gene_variant,PRMT6|intergenic_region,PRMT6-NTNG1	0.66625	2.66e-06	1.597	0.09969	1.314	1.942	NTNG1	6.3e-07	0.261113	0.0516594	Skin_Not_Sun_Exposed_Suprapubic
rs11185058	1	107603269	downstream_gene_variant,PRMT6|intergenic_region,PRMT6-NTNG1	0.66625	2.66e-06	1.597	0.09969	1.314	1.942	PRMT6	2.54e-06	0.237149	0.0497572	Skin_Not_Sun_Exposed_Suprapubic
rs11185058	1	107603269	downstream_gene_variant,PRMT6|intergenic_region,PRMT6-NTNG1	0.66625	2.66e-06	1.597	0.09969	1.314	1.942	PRMT6	3.92e-07	0.268289	0.0522	Skin_Sun_Exposed_Lower_leg
rs11185058	1	107603269	downstream_gene_variant,PRMT6|intergenic_region,PRMT6-NTNG1	0.66625	2.66e-06	1.597	0.09969	1.314	1.942	NTNG1	6.24e-06	0.262721	0.0575684	Skin_Sun_Exposed_Lower_leg
rs11185058	1	107603269	downstream_gene_variant,PRMT6|intergenic_region,PRMT6-NTNG1	0.66625	2.66e-06	1.597	0.09969	1.314	1.942	NTNG1	5.91e-11	0.393347	0.0587879	Thyroid
rs10785814	1	107610540	intergenic_region,PRMT6-NTNG1	0.672075	1.79e-06	1.612	0.09996	1.325	1.961	NTNG1	0.000108414	0.174471	0.0447198	Adipose_Subcutaneous
rs10785814	1	107610540	intergenic_region,PRMT6-NTNG1	0.672075	1.79e-06	1.612	0.09996	1.325	1.961	NTNG1	1.68e-05	0.126832	0.0291	Adipose_Visceral_Omentum
rs10785814	1	107610540	intergenic_region,PRMT6-NTNG1	0.672075	1.79e-06	1.612	0.09996	1.325	1.961	NTNG1	3.14e-05	0.158564	0.0377523	Artery_Tibial
rs10785814	1	107610540	intergenic_region,PRMT6-NTNG1	0.672075	1.79e-06	1.612	0.09996	1.325	1.961	NTNG1	9.89e-06	0.324906	0.0724	Breast_Mammary_Tissue
rs10785814	1	107610540	intergenic_region,PRMT6-NTNG1	0.672075	1.79e-06	1.612	0.09996	1.325	1.961	PRMT6	2.17e-05	0.11219	0.0261115	Cells_Cultured_fibroblasts
rs10785814	1	107610540	intergenic_region,PRMT6-NTNG1	0.672075	1.79e-06	1.612	0.09996	1.325	1.961	NTNG1	1.59e-08	0.252717	0.0438274	Cells_Cultured_fibroblasts
rs10785814	1	107610540	intergenic_region,PRMT6-NTNG1	0.672075	1.79e-06	1.612	0.09996	1.325	1.961	NTNG1	3.42e-13	0.463333	0.0604	Colon_Sigmoid
rs10785814	1	107610540	intergenic_region,PRMT6-NTNG1	0.672075	1.79e-06	1.612	0.09996	1.325	1.961	PRMT6	1.2e-06	0.223034	0.0449862	Colon_Transverse
rs10785814	1	107610540	intergenic_region,PRMT6-NTNG1	0.672075	1.79e-06	1.612	0.09996	1.325	1.961	NTNG1	2.42e-08	0.307579	0.0537	Colon_Transverse
rs10785814	1	107610540	intergenic_region,PRMT6-NTNG1	0.672075	1.79e-06	1.612	0.09996	1.325	1.961	NTNG1	2.43e-08	0.36462	0.0641355	Esophagus_Mucosa
rs10785814	1	107610540	intergenic_region,PRMT6-NTNG1	0.672075	1.79e-06	1.612	0.09996	1.325	1.961	PRMT6	6.27e-05	0.175081	0.0433097	Esophagus_Mucosa
rs10785814	1	107610540	intergenic_region,PRMT6-NTNG1	0.672075	1.79e-06	1.612	0.09996	1.325	1.961	NTNG1	1.73e-05	0.268149	0.0616332	Esophagus_Muscularis
rs10785814	1	107610540	intergenic_region,PRMT6-NTNG1	0.672075	1.79e-06	1.612	0.09996	1.325	1.961	PRMT6	4.12e-06	0.232882	0.0497	Heart_Left_Ventricle
rs10785814	1	107610540	intergenic_region,PRMT6-NTNG1	0.672075	1.79e-06	1.612	0.09996	1.325	1.961	PRMT6	2e-05	0.477683	0.109	Liver
rs10785814	1	107610540	intergenic_region,PRMT6-NTNG1	0.672075	1.79e-06	1.612	0.09996	1.325	1.961	NTNG1	0.000139053	0.141181	0.0367341	Lung
rs10785814	1	107610540	intergenic_region,PRMT6-NTNG1	0.672075	1.79e-06	1.612	0.09996	1.325	1.961	PRMT6	2.7e-15	0.370957	0.0457675	Muscle_Skeletal
rs10785814	1	107610540	intergenic_region,PRMT6-NTNG1	0.672075	1.79e-06	1.612	0.09996	1.325	1.961	NTNG1	7.74e-05	0.121333	0.0304228	Nerve_Tibial
rs10785814	1	107610540	intergenic_region,PRMT6-NTNG1	0.672075	1.79e-06	1.612	0.09996	1.325	1.961	NTNG1	1.1e-06	0.250409	0.0506797	Skin_Not_Sun_Exposed_Suprapubic
rs10785814	1	107610540	intergenic_region,PRMT6-NTNG1	0.672075	1.79e-06	1.612	0.09996	1.325	1.961	PRMT6	3.28e-06	0.229854	0.0488	Skin_Not_Sun_Exposed_Suprapubic
rs10785814	1	107610540	intergenic_region,PRMT6-NTNG1	0.672075	1.79e-06	1.612	0.09996	1.325	1.961	PRMT6	8.24e-07	0.256915	0.0515009	Skin_Sun_Exposed_Lower_leg
rs10785814	1	107610540	intergenic_region,PRMT6-NTNG1	0.672075	1.79e-06	1.612	0.09996	1.325	1.961	NTNG1	7.56e-06	0.256423	0.0567084	Skin_Sun_Exposed_Lower_leg
rs10785814	1	107610540	intergenic_region,PRMT6-NTNG1	0.672075	1.79e-06	1.612	0.09996	1.325	1.961	NTNG1	3.9e-10	0.36962	0.0578906	Thyroid
rs11185059	1	107611742	intergenic_region,PRMT6-NTNG1	0.672075	1.79e-06	1.612	0.09996	1.325	1.961	NTNG1	8e-06	0.130423	0.0288	Adipose_Visceral_Omentum
rs11185059	1	107611742	intergenic_region,PRMT6-NTNG1	0.672075	1.79e-06	1.612	0.09996	1.325	1.961	NTNG1	6.57e-05	0.152345	0.0378544	Artery_Tibial
rs11185059	1	107611742	intergenic_region,PRMT6-NTNG1	0.672075	1.79e-06	1.612	0.09996	1.325	1.961	NTNG1	2.68e-05	0.30819	0.0724	Breast_Mammary_Tissue
rs11185059	1	107611742	intergenic_region,PRMT6-NTNG1	0.672075	1.79e-06	1.612	0.09996	1.325	1.961	PRMT6	3.53e-05	0.108778	0.0260112	Cells_Cultured_fibroblasts
rs11185059	1	107611742	intergenic_region,PRMT6-NTNG1	0.672075	1.79e-06	1.612	0.09996	1.325	1.961	NTNG1	1.06e-08	0.254457	0.0435678	Cells_Cultured_fibroblasts
rs11185059	1	107611742	intergenic_region,PRMT6-NTNG1	0.672075	1.79e-06	1.612	0.09996	1.325	1.961	NTNG1	4.07e-13	0.460483	0.0603	Colon_Sigmoid
rs11185059	1	107611742	intergenic_region,PRMT6-NTNG1	0.672075	1.79e-06	1.612	0.09996	1.325	1.961	PRMT6	1.54e-05	0.201713	0.0458971	Colon_Transverse
rs11185059	1	107611742	intergenic_region,PRMT6-NTNG1	0.672075	1.79e-06	1.612	0.09996	1.325	1.961	NTNG1	4.91e-09	0.325554	0.054	Colon_Transverse
rs11185059	1	107611742	intergenic_region,PRMT6-NTNG1	0.672075	1.79e-06	1.612	0.09996	1.325	1.961	NTNG1	8.65e-09	0.375411	0.0639288	Esophagus_Mucosa
rs11185059	1	107611742	intergenic_region,PRMT6-NTNG1	0.672075	1.79e-06	1.612	0.09996	1.325	1.961	PRMT6	7.21e-05	0.173511	0.043285	Esophagus_Mucosa
rs11185059	1	107611742	intergenic_region,PRMT6-NTNG1	0.672075	1.79e-06	1.612	0.09996	1.325	1.961	NTNG1	2.57e-05	0.266718	0.0626	Esophagus_Muscularis
rs11185059	1	107611742	intergenic_region,PRMT6-NTNG1	0.672075	1.79e-06	1.612	0.09996	1.325	1.961	PRMT6	6.49e-06	0.230187	0.0502	Heart_Left_Ventricle
rs11185059	1	107611742	intergenic_region,PRMT6-NTNG1	0.672075	1.79e-06	1.612	0.09996	1.325	1.961	PRMT6	3.1e-05	0.46659	0.109	Liver
rs11185059	1	107611742	intergenic_region,PRMT6-NTNG1	0.672075	1.79e-06	1.612	0.09996	1.325	1.961	NTNG1	6.84e-05	0.148811	0.0370178	Lung
rs11185059	1	107611742	intergenic_region,PRMT6-NTNG1	0.672075	1.79e-06	1.612	0.09996	1.325	1.961	PRMT6	4.49e-14	0.356756	0.046204	Muscle_Skeletal
rs11185059	1	107611742	intergenic_region,PRMT6-NTNG1	0.672075	1.79e-06	1.612	0.09996	1.325	1.961	NTNG1	8.93e-05	0.120484	0.0304803	Nerve_Tibial
rs11185059	1	107611742	intergenic_region,PRMT6-NTNG1	0.672075	1.79e-06	1.612	0.09996	1.325	1.961	NTNG1	3.62e-07	0.263279	0.0509699	Skin_Not_Sun_Exposed_Suprapubic
rs11185059	1	107611742	intergenic_region,PRMT6-NTNG1	0.672075	1.79e-06	1.612	0.09996	1.325	1.961	PRMT6	2.32e-05	0.211222	0.0494	Skin_Not_Sun_Exposed_Suprapubic
rs11185059	1	107611742	intergenic_region,PRMT6-NTNG1	0.672075	1.79e-06	1.612	0.09996	1.325	1.961	PRMT6	4.38e-06	0.241146	0.0519693	Skin_Sun_Exposed_Lower_leg
rs11185059	1	107611742	intergenic_region,PRMT6-NTNG1	0.672075	1.79e-06	1.612	0.09996	1.325	1.961	NTNG1	1.21e-05	0.252229	0.0571004	Skin_Sun_Exposed_Lower_leg
rs11185059	1	107611742	intergenic_region,PRMT6-NTNG1	0.672075	1.79e-06	1.612	0.09996	1.325	1.961	NTNG1	1.2e-09	0.361848	0.0583885	Thyroid
rs6684571	1	107623224	intergenic_region,PRMT6-NTNG1	0.685417	1.21e-06	1.621	0.09952	1.334	1.97	NTNG1	9.02e-06	0.130089	0.0289243	Adipose_Visceral_Omentum
rs6684571	1	107623224	intergenic_region,PRMT6-NTNG1	0.685417	1.21e-06	1.621	0.09952	1.334	1.97	NTNG1	3.27e-05	0.158875	0.0379117	Artery_Tibial
rs6684571	1	107623224	intergenic_region,PRMT6-NTNG1	0.685417	1.21e-06	1.621	0.09952	1.334	1.97	NTNG1	1.27e-05	0.32308	0.0729	Breast_Mammary_Tissue
rs6684571	1	107623224	intergenic_region,PRMT6-NTNG1	0.685417	1.21e-06	1.621	0.09952	1.334	1.97	PRMT6	3.77e-05	0.109224	0.0262165	Cells_Cultured_fibroblasts
rs6684571	1	107623224	intergenic_region,PRMT6-NTNG1	0.685417	1.21e-06	1.621	0.09952	1.334	1.97	NTNG1	1.81e-08	0.252434	0.043961	Cells_Cultured_fibroblasts
rs6684571	1	107623224	intergenic_region,PRMT6-NTNG1	0.685417	1.21e-06	1.621	0.09952	1.334	1.97	NTNG1	1.39e-13	0.469654	0.0602	Colon_Sigmoid
rs6684571	1	107623224	intergenic_region,PRMT6-NTNG1	0.685417	1.21e-06	1.621	0.09952	1.334	1.97	PRMT6	9.7e-06	0.206331	0.0458387	Colon_Transverse
rs6684571	1	107623224	intergenic_region,PRMT6-NTNG1	0.685417	1.21e-06	1.621	0.09952	1.334	1.97	NTNG1	1.94e-09	0.333627	0.0539	Colon_Transverse
rs6684571	1	107623224	intergenic_region,PRMT6-NTNG1	0.685417	1.21e-06	1.621	0.09952	1.334	1.97	NTNG1	9.1e-09	0.376063	0.0641402	Esophagus_Mucosa
rs6684571	1	107623224	intergenic_region,PRMT6-NTNG1	0.685417	1.21e-06	1.621	0.09952	1.334	1.97	PRMT6	6.52e-05	0.175086	0.0434	Esophagus_Mucosa
rs6684571	1	107623224	intergenic_region,PRMT6-NTNG1	0.685417	1.21e-06	1.621	0.09952	1.334	1.97	NTNG1	1.62e-05	0.274008	0.0628	Esophagus_Muscularis
rs6684571	1	107623224	intergenic_region,PRMT6-NTNG1	0.685417	1.21e-06	1.621	0.09952	1.334	1.97	PRMT6	1.23e-05	0.222468	0.0501	Heart_Left_Ventricle
rs6684571	1	107623224	intergenic_region,PRMT6-NTNG1	0.685417	1.21e-06	1.621	0.09952	1.334	1.97	PRMT6	3.1e-05	0.46659	0.109	Liver
rs6684571	1	107623224	intergenic_region,PRMT6-NTNG1	0.685417	1.21e-06	1.621	0.09952	1.334	1.97	NTNG1	9.26e-05	0.147082	0.0372819	Lung
rs6684571	1	107623224	intergenic_region,PRMT6-NTNG1	0.685417	1.21e-06	1.621	0.09952	1.334	1.97	PRMT6	9.59e-14	0.352133	0.0462	Muscle_Skeletal
rs6684571	1	107623224	intergenic_region,PRMT6-NTNG1	0.685417	1.21e-06	1.621	0.09952	1.334	1.97	NTNG1	8.03e-05	0.121897	0.0306346	Nerve_Tibial
rs6684571	1	107623224	intergenic_region,PRMT6-NTNG1	0.685417	1.21e-06	1.621	0.09952	1.334	1.97	NTNG1	2.26e-07	0.26881	0.0511224	Skin_Not_Sun_Exposed_Suprapubic
rs6684571	1	107623224	intergenic_region,PRMT6-NTNG1	0.685417	1.21e-06	1.621	0.09952	1.334	1.97	PRMT6	1.64e-05	0.215839	0.0495469	Skin_Not_Sun_Exposed_Suprapubic
rs6684571	1	107623224	intergenic_region,PRMT6-NTNG1	0.685417	1.21e-06	1.621	0.09952	1.334	1.97	PRMT6	8.03e-06	0.234276	0.0519654	Skin_Sun_Exposed_Lower_leg
rs6684571	1	107623224	intergenic_region,PRMT6-NTNG1	0.685417	1.21e-06	1.621	0.09952	1.334	1.97	NTNG1	9e-06	0.255567	0.057004	Skin_Sun_Exposed_Lower_leg
rs6684571	1	107623224	intergenic_region,PRMT6-NTNG1	0.685417	1.21e-06	1.621	0.09952	1.334	1.97	NTNG1	4.95e-10	0.370779	0.0584325	Thyroid
rs6687695	1	107627657	intergenic_region,PRMT6-NTNG1	0.694731	8.56e-07	1.637	0.1002	1.345	1.992	NTNG1	5.33e-06	0.132381	0.0286908	Adipose_Visceral_Omentum
rs6687695	1	107627657	intergenic_region,PRMT6-NTNG1	0.694731	8.56e-07	1.637	0.1002	1.345	1.992	NTNG1	2.45e-05	0.16044	0.0376756	Artery_Tibial
rs6687695	1	107627657	intergenic_region,PRMT6-NTNG1	0.694731	8.56e-07	1.637	0.1002	1.345	1.992	NTNG1	9.02e-06	0.324719	0.072	Breast_Mammary_Tissue
rs6687695	1	107627657	intergenic_region,PRMT6-NTNG1	0.694731	8.56e-07	1.637	0.1002	1.345	1.992	PRMT6	1.3e-05	0.114591	0.0259596	Cells_Cultured_fibroblasts
rs6687695	1	107627657	intergenic_region,PRMT6-NTNG1	0.694731	8.56e-07	1.637	0.1002	1.345	1.992	NTNG1	9.04e-09	0.255667	0.0435662	Cells_Cultured_fibroblasts
rs6687695	1	107627657	intergenic_region,PRMT6-NTNG1	0.694731	8.56e-07	1.637	0.1002	1.345	1.992	NTNG1	1.25e-13	0.464516	0.0594	Colon_Sigmoid
rs6687695	1	107627657	intergenic_region,PRMT6-NTNG1	0.694731	8.56e-07	1.637	0.1002	1.345	1.992	PRMT6	1.18e-05	0.201954	0.0453242	Colon_Transverse
rs6687695	1	107627657	intergenic_region,PRMT6-NTNG1	0.694731	8.56e-07	1.637	0.1002	1.345	1.992	NTNG1	1.43e-09	0.332212	0.0532	Colon_Transverse
rs6687695	1	107627657	intergenic_region,PRMT6-NTNG1	0.694731	8.56e-07	1.637	0.1002	1.345	1.992	NTNG1	7.06e-09	0.375719	0.0635898	Esophagus_Mucosa
rs6687695	1	107627657	intergenic_region,PRMT6-NTNG1	0.694731	8.56e-07	1.637	0.1002	1.345	1.992	PRMT6	0.000109289	0.168384	0.0431151	Esophagus_Mucosa
rs6687695	1	107627657	intergenic_region,PRMT6-NTNG1	0.694731	8.56e-07	1.637	0.1002	1.345	1.992	NTNG1	1.12e-05	0.276506	0.0621334	Esophagus_Muscularis
rs6687695	1	107627657	intergenic_region,PRMT6-NTNG1	0.694731	8.56e-07	1.637	0.1002	1.345	1.992	PRMT6	6.75e-06	0.229331	0.0501	Heart_Left_Ventricle
rs6687695	1	107627657	intergenic_region,PRMT6-NTNG1	0.694731	8.56e-07	1.637	0.1002	1.345	1.992	NTNG1	8.93e-05	0.145862	0.0368879	Lung
rs6687695	1	107627657	intergenic_region,PRMT6-NTNG1	0.694731	8.56e-07	1.637	0.1002	1.345	1.992	PRMT6	3.89e-14	0.355875	0.0459719	Muscle_Skeletal
rs6687695	1	107627657	intergenic_region,PRMT6-NTNG1	0.694731	8.56e-07	1.637	0.1002	1.345	1.992	NTNG1	3.15e-05	0.127207	0.0302561	Nerve_Tibial
rs6687695	1	107627657	intergenic_region,PRMT6-NTNG1	0.694731	8.56e-07	1.637	0.1002	1.345	1.992	NTNG1	1.07e-07	0.273461	0.0506143	Skin_Not_Sun_Exposed_Suprapubic
rs6687695	1	107627657	intergenic_region,PRMT6-NTNG1	0.694731	8.56e-07	1.637	0.1002	1.345	1.992	PRMT6	2.43e-05	0.209776	0.0491752	Skin_Not_Sun_Exposed_Suprapubic
rs6687695	1	107627657	intergenic_region,PRMT6-NTNG1	0.694731	8.56e-07	1.637	0.1002	1.345	1.992	PRMT6	5.82e-06	0.23599	0.0515403	Skin_Sun_Exposed_Lower_leg
rs6687695	1	107627657	intergenic_region,PRMT6-NTNG1	0.694731	8.56e-07	1.637	0.1002	1.345	1.992	NTNG1	4.97e-06	0.260676	0.0565103	Skin_Sun_Exposed_Lower_leg
rs6687695	1	107627657	intergenic_region,PRMT6-NTNG1	0.694731	8.56e-07	1.637	0.1002	1.345	1.992	NTNG1	4.24e-10	0.369359	0.0579745	Thyroid
