# Supplementary material for: SNP associations in the L-citrulline metabolic pathway and vascular aging in the Japanese population
Source: PLoS One. 2025 May 29;20(5):e0323778. doi: 10.1371/journal.pone.0323778 (PMC12121766; doi:10.1371/journal.pone.0323778)
Supplement: S1 File — This file is a modified version of PLINK’s output file (.assoc.logistic), where a new first column containing trait information has been inserted, and the file format has been converted into CSV. CHR: chromosome, BP: base-pair coordinate, A1: minor allele, TEST: PLINK test identifier, NMISS: number of observations, OR: odds ratio, SE: standard error of OR, L95: lower 95% confidence interval, U95: upper 95% confidence interval, STAT: T-statistic, P: asymptotic P value for t-statistic. (CSV) [file pone.0323778.s006.csv]

Trait	CHR	SNP	BP	A1	TEST	NMISS	OR	SE	L95	U95	STAT	P
Mood disturbance	1	rs12043505	85785099	C	ADD	1993	1.03	0.1514	0.7659	1.386	0.1981	0.843
Mood disturbance	1	rs233111	85785655	T	ADD	1993	0.8265	0.07327	0.7159	0.9541	-2.601	0.009296
Mood disturbance	1	rs233112	85785751	C	ADD	1993	1.118	0.08001	0.9555	1.308	1.391	0.1642
Mood disturbance	1	rs3813600	85786166	A	ADD	1993	0.8604	0.07657	0.7405	0.9997	-1.964	0.04956
Mood disturbance	1	rs233115	85786977	A	ADD	1993	1.127	0.08613	0.9521	1.334	1.389	0.1647
Mood disturbance	1	rs1498374	85787334	T	ADD	1993	1.168	0.1458	0.8774	1.554	1.063	0.2878
Mood disturbance	1	rs17590006	85789270	G	ADD	1993	1.18	0.1008	0.9684	1.437	1.642	0.1006
Mood disturbance	1	rs233130	85795112	C	ADD	1993	1.127	0.08613	0.9521	1.334	1.389	0.1647
Mood disturbance	1	rs233072	85807695	G	ADD	1993	1.11	0.07999	0.9487	1.298	1.302	0.1929
Mood disturbance	1	rs233050	85837793	C	ADD	1993	1.113	0.08427	0.9438	1.313	1.273	0.2029
Mood disturbance	1	rs761602	85851308	C	ADD	1993	0.8085	0.1551	0.5966	1.096	-1.37	0.1707
Mood disturbance	1	rs11161606	85853902	C	ADD	1993	1.097	0.07209	0.9524	1.263	1.283	0.1995
Mood disturbance	1	rs6657732	85874495	T	ADD	1993	1.041	0.07149	0.9047	1.197	0.5585	0.5765
Mood disturbance	1	rs6673833	85875622	G	ADD	1993	1.174	0.09594	0.9727	1.417	1.672	0.09459
Mood disturbance	1	rs1975755	85882905	A	ADD	1993	1.055	0.07459	0.9112	1.221	0.713	0.4758
Mood disturbance	1	rs12033170	85888858	G	ADD	1993	1.048	0.1535	0.7761	1.416	0.3083	0.7578
Mood disturbance	1	rs7521189	85889596	A	ADD	1993	1.054	0.08454	0.8931	1.244	0.6231	0.5332
Mood disturbance	1	rs553257	85898330	G	ADD	1993	0.7973	0.156	0.5873	1.083	-1.452	0.1466
Mood disturbance	1	rs1523993	85899128	T	ADD	1993	1.177	0.09595	0.9753	1.421	1.699	0.08925
Mood disturbance	1	rs593728	85902045	C	ADD	1993	0.9938	0.09074	0.8319	1.187	-0.06877	0.9452
Mood disturbance	1	rs11161615	85906816	A	ADD	1993	1.056	0.07676	0.9084	1.227	0.7085	0.4786
Mood disturbance	1	rs11161616	85907625	T	ADD	1993	1.126	0.1097	0.908	1.396	1.08	0.2802
Mood disturbance	1	rs648310	85915134	C	ADD	1993	1.086	0.07249	0.9418	1.251	1.133	0.2573
Mood disturbance	1	rs659070	85915149	A	ADD	1993	1.114	0.09551	0.9235	1.343	1.126	0.26
Mood disturbance	1	rs11161618	85915402	T	ADD	1993	1.163	0.09378	0.9674	1.397	1.607	0.1081
Mood disturbance	1	rs1146382	85918101	C	ADD	1993	1.116	0.07093	0.9716	1.283	1.553	0.1203
Mood disturbance	1	rs1146383	85918329	T	ADD	1993	1.104	0.0864	0.9321	1.308	1.146	0.2519
Mood disturbance	1	rs506733	85922661	C	ADD	1993	1.16	0.07153	1.008	1.335	2.076	0.0379
Mood disturbance	1	rs12568675	85924464	C	ADD	1993	0.8766	0.07706	0.7538	1.02	-1.709	0.08752
Mood disturbance	1	rs480414	85927463	A	ADD	1993	0.9963	0.08129	0.8495	1.168	-0.04591	0.9634
Mood disturbance	1	rs1403956	85933638	A	ADD	1993	1.081	0.09384	0.899	1.299	0.8258	0.4089
Mood disturbance	1	rs10782551	85939275	A	ADD	1993	1.059	0.0841	0.8978	1.248	0.6783	0.4976
Mood disturbance	1	rs7538364	85939350	G	ADD	1993	1.057	0.07871	0.9056	1.233	0.7001	0.4838
Mood disturbance	1	rs10158333	85939476	C	ADD	1993	1.113	0.08017	0.9508	1.302	1.331	0.1833
Mood disturbance	1	rs975880	85939935	A	ADD	1993	0.9	0.07699	0.774	1.047	-1.368	0.1713
Mood disturbance	1	rs1403955	85940105	G	ADD	1993	1.117	0.08002	0.9549	1.307	1.383	0.1666
Mood disturbance	1	rs10493765	85941403	A	ADD	1993	0.9291	0.1016	0.7613	1.134	-0.7239	0.4691
Mood disturbance	1	rs7512147	85941419	A	ADD	1993	1.113	0.07089	0.9689	1.279	1.514	0.13
Mood disturbance	1	rs483784	85942086	C	ADD	1993	1.05	0.08394	0.8907	1.238	0.5807	0.5614
Mood disturbance	1	rs512298	85942879	A	ADD	1993	0.8791	0.09177	0.7344	1.052	-1.404	0.1604
Mood disturbance	1	rs4949907	85945703	C	ADD	1993	0.8871	0.09662	0.7341	1.072	-1.239	0.2152
Mood disturbance	1	rs1146391	85946120	C	ADD	1993	1.23	0.1046	1.002	1.51	1.977	0.048
Mood disturbance	1	rs1146394	85947200	A	ADD	1993	0.844	0.08081	0.7204	0.9889	-2.099	0.03585
Mood disturbance	1	rs1146395	85951597	C	ADD	1993	0.8206	0.08667	0.6924	0.9726	-2.281	0.02255
Mood disturbance	1	rs562080	85954113	G	ADD	1993	0.8433	0.08886	0.7085	1.004	-1.918	0.05505
Mood disturbance	1	rs6665825	85955261	A	ADD	1993	0.812	0.1208	0.6408	1.029	-1.724	0.08464
Mood disturbance	1	rs17099243	85955709	A	ADD	1993	1.109	0.07029	0.9662	1.273	1.47	0.1414
Mood disturbance	1	rs12060378	85967977	T	ADD	1993	1.077	0.07072	0.9378	1.237	1.052	0.2928
Mood disturbance	1	rs10493768	85972024	G	ADD	1993	1.048	0.07084	0.9125	1.205	0.6673	0.5046
Mood disturbance	1	rs10493769	85972426	T	ADD	1993	0.992	0.0715	0.8623	1.141	-0.1126	0.9103
Mood disturbance	1	rs4420136	85975076	T	ADD	1993	1.185	0.1124	0.9504	1.477	1.508	0.1316
Mood disturbance	1	rs12734233	86008536	A	ADD	1993	0.9181	0.1066	0.7451	1.131	-0.8014	0.4229
Mood disturbance	1	rs11161635	86008940	C	ADD	1993	0.9468	0.08207	0.8061	1.112	-0.6666	0.505
Mood disturbance	1	rs11161636	86010248	G	ADD	1993	1.006	0.07237	0.8731	1.159	0.08486	0.9324
Mood disturbance	1	rs1524004	86011057	C	ADD	1993	0.9116	0.07935	0.7803	1.065	-1.166	0.2436
Mood disturbance	1	rs1880209	86017278	C	ADD	1993	1.081	0.1282	0.8408	1.39	0.6077	0.5434
Mood disturbance	1	rs1524001	86017485	A	ADD	1993	0.9185	0.1098	0.7407	1.139	-0.7744	0.4387
Mood disturbance	1	rs17127877	86018324	C	ADD	1993	1.029	0.09041	0.8617	1.228	0.3138	0.7537
Mood disturbance	1	rs17127878	86019307	T	ADD	1993	0.8738	0.1013	0.7165	1.066	-1.332	0.1828
Mood disturbance	1	rs11161637	86021169	G	ADD	1993	0.9761	0.08346	0.8288	1.15	-0.2895	0.7722
Mood disturbance	1	rs17127881	86021214	T	ADD	1993	1.034	0.09054	0.8663	1.235	0.3746	0.708
Mood disturbance	1	rs1378227	86028530	T	ADD	1993	0.822	0.08485	0.696	0.9707	-2.311	0.02086
Mood disturbance	1	rs10493770	86034864	C	ADD	1993	1.05	0.08328	0.8917	1.236	0.5829	0.5599
Mood disturbance	1	rs10493772	86035513	T	ADD	1993	1.079	0.07747	0.9267	1.256	0.9779	0.3281
Mood disturbance	1	rs1378228	86036573	G	ADD	1993	0.9078	0.07113	0.7897	1.044	-1.359	0.174
Mood disturbance	1	rs2297138	86037931	T	ADD	1993	0.7859	0.105	0.6397	0.9656	-2.293	0.02184
Mood disturbance	1	rs6682848	86038476	A	ADD	1993	0.9676	0.09564	0.8022	1.167	-0.3438	0.731
Mood disturbance	1	rs12086058	86040054	G	ADD	1993	1.007	0.07385	0.8715	1.164	0.09711	0.9226
Mood disturbance	1	rs12136955	182358944	A	ADD	1993	0.9588	0.07687	0.8247	1.115	-0.5477	0.5839
Mood disturbance	1	rs12403634	182360315	T	ADD	1993	0.9788	0.07335	0.8477	1.13	-0.2928	0.7697
Mood disturbance	2	rs1347081	183003366	G	ADD	1993	0.9072	0.1288	0.7048	1.168	-0.7559	0.4497
Mood disturbance	2	rs1897472	183026612	C	ADD	1993	0.9356	0.1305	0.7244	1.208	-0.5098	0.6102
Mood disturbance	2	rs13420620	183031491	C	ADD	1993	0.9896	0.07426	0.8555	1.145	-0.1412	0.8877
Mood disturbance	2	rs6721984	183032495	C	ADD	1993	0.9896	0.07426	0.8555	1.145	-0.1412	0.8877
Mood disturbance	2	rs3769811	183037089	T	ADD	1993	0.9689	0.08051	0.8275	1.135	-0.3923	0.6948
Mood disturbance	2	rs3769802	183043334	C	ADD	1993	0.9705	0.0805	0.8288	1.136	-0.3721	0.7098
Mood disturbance	2	rs12612546	183044608	G	ADD	1993	0.9065	0.1337	0.6975	1.178	-0.7339	0.463
Mood disturbance	2	rs3769789	183059200	C	ADD	1993	0.9593	0.08079	0.8188	1.124	-0.515	0.6066
Mood disturbance	2	rs17457303	183065667	G	ADD	1993	1.081	0.07573	0.9316	1.254	1.025	0.3053
Mood disturbance	2	rs6728985	183083378	G	ADD	1993	0.9231	0.1315	0.7133	1.195	-0.6079	0.5432
Mood disturbance	2	rs11690832	183086478	C	ADD	1993	0.9427	0.0753	0.8133	1.093	-0.7836	0.4333
Mood disturbance	2	rs1432520	183092726	T	ADD	1993	1.058	0.07586	0.9122	1.228	0.7484	0.4542
Mood disturbance	2	rs10930995	183101882	A	ADD	1993	1.001	0.07389	0.8658	1.157	0.009792	0.9922
Mood disturbance	2	rs2568675	183108485	C	ADD	1993	1.003	0.07391	0.8676	1.159	0.03915	0.9688
Mood disturbance	2	rs2623423	183120344	A	ADD	1993	1.063	0.0761	0.9154	1.234	0.7978	0.425
Mood disturbance	2	rs12474371	183151764	G	ADD	1993	0.9637	0.09343	0.8024	1.157	-0.3961	0.6921
Mood disturbance	2	rs16823011	183155786	C	ADD	1993	1.019	0.07255	0.8836	1.174	0.2544	0.7992
Mood disturbance	2	rs833141	183162809	T	ADD	1993	0.8325	0.1422	0.63	1.1	-1.289	0.1973
Mood disturbance	2	rs833142	183163148	C	ADD	1993	1.023	0.07252	0.8874	1.179	0.3124	0.7547
Mood disturbance	2	rs833119	183178206	C	ADD	1993	1.054	0.08252	0.8968	1.239	0.6396	0.5225
Mood disturbance	2	rs833125	183182776	G	ADD	1993	1.065	0.07086	0.9265	1.223	0.8834	0.377
Mood disturbance	2	rs11679657	183183111	T	ADD	1993	0.9448	0.07067	0.8226	1.085	-0.8039	0.4215
Mood disturbance	2	rs833126	183185164	C	ADD	1993	1.063	0.0927	0.8865	1.275	0.6604	0.509
Mood disturbance	2	rs6715692	183195681	T	ADD	1993	1.071	0.07098	0.932	1.231	0.9673	0.3334
Mood disturbance	2	rs17264887	183213152	G	ADD	1993	1.141	0.07185	0.9914	1.314	1.84	0.06571
Mood disturbance	2	rs1564542	183217916	T	ADD	1993	1.211	0.07048	1.055	1.39	2.715	0.006623
Mood disturbance	2	rs11894978	183227222	A	ADD	1993	1.142	0.09854	0.9414	1.385	1.347	0.1778
Mood disturbance	2	rs2195611	183256567	C	ADD	1993	0.8854	0.1256	0.6922	1.133	-0.9691	0.3325
Mood disturbance	2	rs1430158	183262128	T	ADD	1993	1.137	0.07207	0.987	1.309	1.779	0.07529
Mood disturbance	2	rs2368253	183284352	C	ADD	1993	0.7825	0.15	0.5832	1.05	-1.635	0.1021
Mood disturbance	2	rs10931012	183290028	G	ADD	1993	1.152	0.07199	1.001	1.327	1.967	0.04917
Mood disturbance	2	rs1946815	183298160	G	ADD	1993	1.207	0.07305	1.046	1.392	2.571	0.01014
Mood disturbance	2	rs10207132	183300646	G	ADD	1993	1.241	0.0757	1.07	1.44	2.853	0.004333
Mood disturbance	2	rs7569537	183306159	C	ADD	1993	0.7531	0.1374	0.5754	0.9857	-2.065	0.03897
Mood disturbance	2	rs1125184	183320846	A	ADD	1993	1.17	0.08303	0.994	1.376	1.887	0.05915
Mood disturbance	2	rs12465662	183321841	T	ADD	1993	1.163	0.08294	0.9884	1.368	1.82	0.06879
Mood disturbance	2	rs1367204	183324227	A	ADD	1993	1.163	0.08294	0.9884	1.368	1.82	0.06879
Mood disturbance	2	rs10171703	183343102	T	ADD	1993	1.095	0.07882	0.9379	1.277	1.146	0.2516
Mood disturbance	2	rs1897104	183350379	G	ADD	1993	1.06	0.07507	0.9151	1.228	0.7782	0.4364
Mood disturbance	2	rs1594305	183354600	T	ADD	1993	1.135	0.07148	0.9869	1.306	1.776	0.07578
Mood disturbance	2	rs4666587	183354887	T	ADD	1993	1.181	0.07155	1.026	1.358	2.32	0.02033
Mood disturbance	2	rs4666844	183354928	A	ADD	1993	1.09	0.07932	0.9327	1.273	1.081	0.2796
Mood disturbance	2	rs2082136	183378313	G	ADD	1993	1.148	0.07137	0.9983	1.321	1.936	0.05283
Mood disturbance	2	rs3771316	191749035	C	ADD	1993	0.98	0.1006	0.8046	1.194	-0.2011	0.8406
Mood disturbance	2	rs2355570	191781169	A	ADD	1993	0.8892	0.07052	0.7744	1.021	-1.665	0.09597
Mood disturbance	2	rs1517354	191815866	G	ADD	1993	0.861	0.1064	0.6989	1.061	-1.406	0.1597
Mood disturbance	2	rs883844	191825769	C	ADD	1993	0.9158	0.07751	0.7868	1.066	-1.134	0.2566
Mood disturbance	2	rs10437	191828686	G	ADD	1993	0.9859	0.09234	0.8227	1.181	-0.154	0.8776
Mood disturbance	2	rs6725303	211354027	A	ADD	1993	0.9171	0.1132	0.7346	1.145	-0.7644	0.4446
Mood disturbance	2	rs759688	211357218	G	ADD	1993	1.12	0.07777	0.9615	1.304	1.455	0.1457
Mood disturbance	2	rs918233	211376416	C	ADD	1993	1.061	0.07247	0.9203	1.223	0.8137	0.4158
Mood disturbance	2	rs10188695	211387772	A	ADD	1993	0.7632	0.0907	0.6389	0.9117	-2.979	0.002895
Mood disturbance	2	rs981024	211396680	A	ADD	1993	0.7859	0.07771	0.6749	0.9152	-3.1	0.001936
Mood disturbance	2	rs2250976	211404035	G	ADD	1993	0.7798	0.07765	0.6697	0.908	-3.203	0.001362
Mood disturbance	2	rs2887913	211420207	C	ADD	1993	0.7798	0.07765	0.6697	0.908	-3.203	0.001362
Mood disturbance	2	rs10804185	211428354	G	ADD	1993	0.9127	0.1135	0.7306	1.14	-0.8048	0.4209
Mood disturbance	2	rs10515951	211431038	T	ADD	1993	1.15	0.07695	0.9889	1.337	1.815	0.06957
Mood disturbance	2	rs6714124	211436065	T	ADD	1993	0.7812	0.08658	0.6592	0.9256	-2.852	0.004338
Mood disturbance	2	rs10165443	211446121	C	ADD	1993	1.04	0.07189	0.9033	1.197	0.5452	0.5856
Mood disturbance	2	rs4399666	211448659	C	ADD	1993	1.04	0.07189	0.9033	1.197	0.5452	0.5856
Mood disturbance	2	rs10184633	211457261	C	ADD	1993	1.041	0.07196	0.904	1.199	0.5575	0.5772
Mood disturbance	2	rs9288418	211465113	A	ADD	1993	0.7906	0.1324	0.6099	1.025	-1.774	0.07601
Mood disturbance	2	rs2371000	211465780	T	ADD	1993	1.035	0.0718	0.8994	1.192	0.4835	0.6288
Mood disturbance	2	rs2371001	211467548	G	ADD	1993	0.7921	0.08623	0.669	0.938	-2.702	0.00689
Mood disturbance	2	rs6734696	211469123	A	ADD	1993	1.036	0.07194	0.9	1.193	0.4949	0.6207
Mood disturbance	2	rs13010668	211470493	G	ADD	1993	1.176	0.07643	1.012	1.366	2.117	0.03427
Mood disturbance	2	rs2371002	211471071	G	ADD	1993	1.065	0.07168	0.9257	1.226	0.8834	0.377
Mood disturbance	2	rs3821135	211486368	G	ADD	1993	1.112	0.0764	0.9571	1.291	1.386	0.1656
Mood disturbance	2	rs12468557	211495587	T	ADD	1993	0.7203	0.1424	0.5449	0.9522	-2.304	0.02124
Mood disturbance	2	rs6750325	211501333	T	ADD	1993	0.7106	0.1396	0.5405	0.9343	-2.447	0.01442
Mood disturbance	2	rs2302909	211503556	T	ADD	1993	0.8154	0.1132	0.6532	1.018	-1.803	0.07136
Mood disturbance	2	rs4356603	211508287	A	ADD	1993	0.8142	0.1132	0.6522	1.016	-1.816	0.06936
Mood disturbance	2	rs2371011	211514492	G	ADD	1993	1.063	0.07376	0.9198	1.228	0.8263	0.4087
Mood disturbance	2	rs7599931	211517423	G	ADD	1993	1.021	0.08562	0.8636	1.208	0.2469	0.805
Mood disturbance	2	rs2287598	211523163	A	ADD	1993	0.9402	0.07018	0.8193	1.079	-0.8793	0.3792
Mood disturbance	2	rs2270476	211525764	A	ADD	1993	0.9748	0.07238	0.8459	1.123	-0.3525	0.7245
Mood disturbance	2	rs12997383	211529850	T	ADD	1993	1.132	0.1136	0.9065	1.415	1.095	0.2735
Mood disturbance	2	rs2287596	211532703	T	ADD	1993	1.072	0.07345	0.9287	1.239	0.9523	0.3409
Mood disturbance	2	rs715	211543055	C	ADD	1993	0.893	0.09904	0.7354	1.084	-1.143	0.2532
Mood disturbance	3	rs13099450	52013883	G	ADD	1993	0.8452	0.09516	0.7014	1.018	-1.767	0.07715
Mood disturbance	3	rs323895	52021316	G	ADD	1993	1.091	0.1381	0.8323	1.43	0.6312	0.5279
Mood disturbance	4	rs13124532	120416445	T	ADD	1993	0.9302	0.1162	0.7408	1.168	-0.623	0.5333
Mood disturbance	4	rs11734241	120416872	G	ADD	1993	0.914	0.07478	0.7894	1.058	-1.202	0.2294
Mood disturbance	4	rs13107334	120424580	G	ADD	1993	0.994	0.09232	0.8295	1.191	-0.06518	0.948
Mood disturbance	4	rs4834779	120425246	A	ADD	1993	1.013	0.07709	0.871	1.178	0.1682	0.8665
Mood disturbance	4	rs13121569	120428404	G	ADD	1993	1.011	0.1074	0.8189	1.248	0.1006	0.9199
Mood disturbance	4	rs3822192	120445720	C	ADD	1993	0.9117	0.07486	0.7873	1.056	-1.235	0.2167
Mood disturbance	4	rs1155577	120449810	T	ADD	1993	1.123	0.07165	0.9759	1.292	1.619	0.1055
Mood disturbance	4	rs1155576	120450159	C	ADD	1993	0.9011	0.07498	0.7779	1.044	-1.39	0.1647
Mood disturbance	4	rs17358524	120491714	G	ADD	1993	1.003	0.1236	0.7871	1.278	0.02279	0.9818
Mood disturbance	4	rs12646525	120502461	T	ADD	1993	0.9968	0.1005	0.8186	1.214	-0.03212	0.9744
Mood disturbance	4	rs2389870	120522038	C	ADD	1993	1.007	0.1074	0.8159	1.243	0.06608	0.9473
Mood disturbance	4	rs10518335	120522172	T	ADD	1993	0.9909	0.1005	0.8138	1.207	-0.09087	0.9276
Mood disturbance	4	rs10518336	120522934	A	ADD	1993	0.9223	0.07104	0.8024	1.06	-1.138	0.2549
Mood disturbance	4	rs6847164	120534734	C	ADD	1993	1.014	0.1136	0.8113	1.266	0.1196	0.9048
Mood disturbance	4	rs6832740	120546136	C	ADD	1993	0.9035	0.07272	0.7835	1.042	-1.396	0.1628
Mood disturbance	6	rs2781667	131895144	T	ADD	1993	0.9167	0.07672	0.7887	1.065	-1.134	0.2569
Mood disturbance	6	rs2781668	131897278	T	ADD	1993	0.9503	0.08268	0.8081	1.117	-0.6171	0.5372
Mood disturbance	6	rs2246012	131898208	C	ADD	1993	0.9366	0.07378	0.8105	1.082	-0.8882	0.3744
Mood disturbance	6	rs3799143	165747715	G	ADD	1993	0.9087	0.1169	0.7226	1.143	-0.8194	0.4126
Mood disturbance	6	rs3778248	165754461	A	ADD	1993	1.008	0.07593	0.869	1.17	0.1104	0.9121
Mood disturbance	6	rs525643	165754976	T	ADD	1993	1.008	0.07593	0.869	1.17	0.1104	0.9121
Mood disturbance	6	rs484842	165759915	C	ADD	1993	1.003	0.07605	0.8641	1.164	0.03997	0.9681
Mood disturbance	6	rs487489	165765865	A	ADD	1993	1.026	0.0732	0.8892	1.185	0.3556	0.7221
Mood disturbance	6	rs537436	165768220	G	ADD	1993	1.025	0.07316	0.8878	1.183	0.3332	0.739
Mood disturbance	6	rs575669	165790374	C	ADD	1993	1.025	0.07316	0.8878	1.183	0.3332	0.739
Mood disturbance	6	rs572280	165798068	A	ADD	1993	1.032	0.07327	0.8941	1.192	0.4326	0.6653
Mood disturbance	6	rs16897780	165798443	A	ADD	1993	0.9699	0.0746	0.8379	1.123	-0.4102	0.6817
Mood disturbance	6	rs220807	165798894	C	ADD	1993	1.168	0.07276	1.013	1.347	2.131	0.03306
Mood disturbance	6	rs9457084	165798963	A	ADD	1993	1.103	0.07184	0.9584	1.27	1.369	0.1711
Mood disturbance	6	rs220806	165799038	T	ADD	1993	0.7994	0.08378	0.6783	0.942	-2.673	0.007523
Mood disturbance	6	rs17193	165801183	G	ADD	1993	1.039	0.07396	0.8984	1.201	0.511	0.6094
Mood disturbance	6	rs3818177	165808429	T	ADD	1993	1	0.07799	0.8585	1.165	0.003476	0.9972
Mood disturbance	6	rs12528988	165814173	C	ADD	1993	0.8379	0.08514	0.7092	0.9901	-2.077	0.03783
Mood disturbance	6	rs220772	165821351	C	ADD	1993	1.033	0.07397	0.8938	1.195	0.4429	0.6578
Mood disturbance	6	rs220771	165821402	T	ADD	1993	1.145	0.1275	0.8914	1.47	1.059	0.2898
Mood disturbance	6	rs578654	165831491	C	ADD	1993	0.9694	0.07603	0.8352	1.125	-0.4082	0.6831
Mood disturbance	6	rs220740	165832227	T	ADD	1993	1.135	0.128	0.8832	1.458	0.9894	0.3225
Mood disturbance	6	rs220813	165836746	C	ADD	1993	1.107	0.115	0.8838	1.387	0.8864	0.3754
Mood disturbance	6	rs220809	165837800	T	ADD	1993	1.058	0.07149	0.92	1.218	0.7938	0.4273
Mood disturbance	6	rs470278	165846042	G	ADD	1993	0.9078	0.08165	0.7736	1.065	-1.184	0.2363
Mood disturbance	6	rs220817	165850480	T	ADD	1993	0.9102	0.08146	0.7759	1.068	-1.155	0.248
Mood disturbance	6	rs454165	165852979	C	ADD	1993	0.9863	0.07142	0.8574	1.134	-0.1936	0.8465
Mood disturbance	6	rs3778250	165860246	G	ADD	1993	0.914	0.08006	0.7812	1.069	-1.124	0.2612
Mood disturbance	6	rs1967290	165861013	A	ADD	1993	0.9099	0.08092	0.7764	1.066	-1.167	0.2432
Mood disturbance	6	rs221749	165863036	C	ADD	1993	1.157	0.09114	0.9677	1.383	1.6	0.1095
Mood disturbance	6	rs221748	165865657	A	ADD	1993	0.9557	0.07249	0.8291	1.102	-0.6246	0.5322
Mood disturbance	6	rs221746	165866460	G	ADD	1993	1.032	0.07144	0.897	1.187	0.4385	0.661
Mood disturbance	6	rs7748041	165871066	T	ADD	1993	0.9279	0.08154	0.7908	1.089	-0.9178	0.3587
Mood disturbance	6	rs221735	165883486	G	ADD	1993	1.078	0.07517	0.9303	1.249	0.9996	0.3175
Mood disturbance	6	rs221724	165887531	T	ADD	1993	0.928	0.09124	0.776	1.11	-0.8188	0.4129
Mood disturbance	6	rs9459421	165895824	C	ADD	1993	1.076	0.078	0.9234	1.254	0.9386	0.3479
Mood disturbance	6	rs617739	165896944	A	ADD	1993	1.054	0.0765	0.9071	1.224	0.685	0.4933
Mood disturbance	6	rs617817	165896984	G	ADD	1993	1.054	0.0765	0.9071	1.224	0.685	0.4933
Mood disturbance	6	rs471544	165901124	C	ADD	1993	1.051	0.07657	0.9042	1.221	0.6443	0.5194
Mood disturbance	6	rs221730	165905549	G	ADD	1993	0.9317	0.07567	0.8033	1.081	-0.9349	0.3498
Mood disturbance	6	rs537557	165909462	T	ADD	1993	1.051	0.07657	0.9042	1.221	0.6443	0.5194
Mood disturbance	6	rs676389	165912970	C	ADD	1993	1.082	0.07853	0.9275	1.262	1.001	0.3167
Mood disturbance	6	rs7741165	165918005	C	ADD	1993	1.076	0.07839	0.9223	1.254	0.9288	0.353
Mood disturbance	6	rs16897948	165920969	C	ADD	1993	1.05	0.07671	0.9035	1.22	0.6374	0.5239
Mood disturbance	6	rs686406	165930153	G	ADD	1993	1.06	0.07688	0.9119	1.233	0.7605	0.447
Mood disturbance	6	rs569647	165932290	C	ADD	1993	0.9404	0.08658	0.7936	1.114	-0.7102	0.4776
Mood disturbance	6	rs515012	165935918	T	ADD	1993	0.9461	0.08639	0.7987	1.121	-0.6415	0.5212
Mood disturbance	6	rs576853	165943163	G	ADD	1993	0.9756	0.07921	0.8353	1.139	-0.3117	0.7553
Mood disturbance	6	rs2031846	165947458	A	ADD	1993	1.031	0.09423	0.8569	1.24	0.3209	0.7483
Mood disturbance	6	rs9356369	165953662	T	ADD	1993	1.1	0.08117	0.9382	1.29	1.174	0.2404
Mood disturbance	6	rs1511744	165955070	T	ADD	1993	1.068	0.07385	0.9243	1.235	0.8942	0.3712
Mood disturbance	6	rs7772901	165959846	C	ADD	1993	1.07	0.0773	0.9198	1.245	0.8783	0.3798
Mood disturbance	6	rs6922908	165961160	T	ADD	1993	1.064	0.1124	0.8541	1.327	0.5563	0.578
Mood disturbance	6	rs7761766	165963574	A	ADD	1993	0.9485	0.07185	0.8239	1.092	-0.7366	0.4614
Mood disturbance	6	rs634651	165965479	T	ADD	1993	0.9418	0.07819	0.808	1.098	-0.7667	0.4433
Mood disturbance	6	rs6938249	165969225	T	ADD	1993	1.012	0.07728	0.8699	1.178	0.1561	0.8759
Mood disturbance	6	rs1022179	165969237	A	ADD	1993	0.9603	0.07116	0.8352	1.104	-0.5699	0.5688
Mood disturbance	6	rs4709951	165990897	T	ADD	1993	1.082	0.07566	0.9328	1.255	1.041	0.298
Mood disturbance	6	rs943801	165992248	C	ADD	1993	1.027	0.08095	0.876	1.203	0.3239	0.746
Mood disturbance	6	rs2987298	166007287	A	ADD	1993	0.9057	0.07193	0.7866	1.043	-1.377	0.1685
Mood disturbance	6	rs6917844	166008387	A	ADD	1993	1.051	0.08013	0.8981	1.229	0.6182	0.5364
Mood disturbance	6	rs720701	166011637	A	ADD	1993	0.9193	0.07366	0.7957	1.062	-1.143	0.2531
Mood disturbance	6	rs844157	166015231	A	ADD	1993	1.097	0.07085	0.9549	1.261	1.309	0.1907
Mood disturbance	6	rs7762160	166015431	C	ADD	1993	1.023	0.07581	0.8814	1.186	0.2946	0.7683
Mood disturbance	6	rs12214904	166016717	C	ADD	1993	1.196	0.1095	0.9647	1.482	1.632	0.1028
Mood disturbance	6	rs705789	166018290	C	ADD	1993	1.095	0.08816	0.921	1.301	1.027	0.3046
Mood disturbance	6	rs12198517	166020095	A	ADD	1993	1.189	0.1091	0.9601	1.473	1.587	0.1125
Mood disturbance	6	rs3008013	166027660	C	ADD	1993	0.9172	0.07091	0.7982	1.054	-1.218	0.2231
Mood disturbance	6	rs3008018	166030770	G	ADD	1993	1.086	0.08787	0.914	1.29	0.9372	0.3487
Mood disturbance	6	rs12204986	166031534	C	ADD	1993	1.159	0.1091	0.9362	1.436	1.356	0.1751
Mood disturbance	6	rs2983500	166034053	T	ADD	1993	0.9356	0.1237	0.7342	1.192	-0.5385	0.5903
Mood disturbance	6	rs9459462	166038928	T	ADD	1993	0.937	0.07096	0.8153	1.077	-0.9172	0.3591
Mood disturbance	6	rs2983509	166039571	A	ADD	1993	1.045	0.0797	0.8939	1.222	0.5531	0.5802
Mood disturbance	6	rs9459464	166042705	G	ADD	1993	0.8739	0.08347	0.742	1.029	-1.615	0.1063
Mood disturbance	6	rs3008034	166043862	C	ADD	1993	0.9442	0.09294	0.7869	1.133	-0.6181	0.5365
Mood disturbance	6	rs753760	166046483	G	ADD	1993	0.9397	0.09317	0.7829	1.128	-0.6672	0.5046
Mood disturbance	6	rs12529880	166050841	T	ADD	1993	0.8791	0.1037	0.7174	1.077	-1.242	0.2142
Mood disturbance	6	rs2983515	166051244	C	ADD	1993	0.7618	0.1455	0.5728	1.013	-1.87	0.0615
Mood disturbance	6	rs12196394	166052415	A	ADD	1993	0.9355	0.07493	0.8077	1.083	-0.89	0.3734
Mood disturbance	6	rs2983519	166055653	A	ADD	1993	0.9316	0.07494	0.8044	1.079	-0.9451	0.3446
Mood disturbance	6	rs9365899	166062379	C	ADD	1993	0.9399	0.07879	0.8054	1.097	-0.7864	0.4316
Mood disturbance	6	rs2983526	166063761	A	ADD	1993	0.9558	0.07151	0.8308	1.1	-0.6315	0.5277
Mood disturbance	6	rs9365900	166064152	A	ADD	1993	0.8044	0.08078	0.6866	0.9423	-2.695	0.007033
Mood disturbance	6	rs10485103	166065660	G	ADD	1993	0.8672	0.1559	0.6388	1.177	-0.9141	0.3606
Mood disturbance	6	rs2983527	166066233	A	ADD	1993	0.9437	0.1127	0.7567	1.177	-0.5139	0.6073
Mood disturbance	6	rs875590	166069358	A	ADD	1993	0.9479	0.07115	0.8246	1.09	-0.7515	0.4523
Mood disturbance	6	rs2983530	166069813	G	ADD	1993	0.9398	0.07166	0.8166	1.081	-0.867	0.386
Mood disturbance	6	rs3008054	166069843	T	ADD	1993	0.9462	0.07161	0.8223	1.089	-0.7723	0.4399
Mood disturbance	6	rs911028	166070424	C	ADD	1993	1.01	0.0822	0.8597	1.187	0.1215	0.9033
Mood disturbance	6	rs9365904	166073100	T	ADD	1993	1.002	0.07528	0.8649	1.162	0.03129	0.975
Mood disturbance	7	rs2220626	65546062	T	ADD	1993	1.018	0.07556	0.8781	1.181	0.24	0.8103
Mood disturbance	7	rs12530898	65551384	A	ADD	1993	0.9179	0.1064	0.7452	1.131	-0.8047	0.421
Mood disturbance	8	rs12546275	131797568	A	ADD	1993	0.8832	0.1009	0.7248	1.076	-1.231	0.2182
Mood disturbance	8	rs16904358	131802394	T	ADD	1993	1.001	0.07171	0.8698	1.152	0.01463	0.9883
Mood disturbance	8	rs263238	131812033	A	ADD	1993	1.023	0.0784	0.8772	1.193	0.2883	0.7731
Mood disturbance	8	rs16904362	131812287	C	ADD	1993	0.9765	0.1141	0.7809	1.221	-0.2081	0.8351
Mood disturbance	8	rs12678910	131815333	G	ADD	1993	1.004	0.0879	0.845	1.193	0.04386	0.965
Mood disturbance	8	rs11986118	131816296	T	ADD	1993	1.182	0.1523	0.877	1.594	1.099	0.2719
Mood disturbance	8	rs398267	131816901	T	ADD	1993	1.08	0.1548	0.7974	1.463	0.4973	0.619
Mood disturbance	8	rs17226545	131817691	T	ADD	1993	1.089	0.07265	0.9448	1.256	1.178	0.2388
Mood disturbance	8	rs263234	131818715	G	ADD	1993	1.047	0.07827	0.8979	1.22	0.5837	0.5594
Mood disturbance	8	rs365538	131819039	T	ADD	1993	1.08	0.1548	0.7974	1.463	0.4973	0.619
Mood disturbance	8	rs1509851	131820892	T	ADD	1993	1.007	0.08817	0.8473	1.197	0.08078	0.9356
Mood disturbance	8	rs263250	131821169	T	ADD	1993	0.9666	0.07288	0.838	1.115	-0.4659	0.6413
Mood disturbance	8	rs16904364	131822757	A	ADD	1993	0.987	0.1088	0.7975	1.222	-0.1199	0.9045
Mood disturbance	8	rs263252	131823126	G	ADD	1993	1.128	0.1123	0.9051	1.406	1.072	0.2838
Mood disturbance	8	rs1435446	131826621	A	ADD	1993	0.9084	0.07905	0.778	1.061	-1.216	0.2241
Mood disturbance	8	rs166405	131830612	G	ADD	1993	1.131	0.1121	0.908	1.409	1.099	0.2718
Mood disturbance	8	rs3829032	131833036	T	ADD	1993	1.01	0.1093	0.8155	1.252	0.09353	0.9255
Mood disturbance	8	rs166403	131835318	T	ADD	1993	0.8629	0.09305	0.719	1.035	-1.585	0.1129
Mood disturbance	8	rs6997439	131836353	T	ADD	1993	1.074	0.08012	0.9177	1.256	0.8886	0.3742
Mood disturbance	8	rs263264	131836730	C	ADD	1993	0.9768	0.0798	0.8354	1.142	-0.2936	0.7691
Mood disturbance	8	rs1396980	131842636	T	ADD	1993	1.076	0.07794	0.9233	1.253	0.9361	0.3492
Mood disturbance	8	rs430659	131844517	T	ADD	1993	0.9569	0.07158	0.8317	1.101	-0.6149	0.5386
Mood disturbance	8	rs263257	131854234	A	ADD	1993	0.9729	0.07154	0.8457	1.119	-0.3835	0.7014
Mood disturbance	8	rs263239	131865018	A	ADD	1993	0.857	0.09942	0.7053	1.041	-1.552	0.1207
Mood disturbance	8	rs448852	131865742	A	ADD	1993	0.8593	0.09517	0.7131	1.035	-1.594	0.111
Mood disturbance	8	rs412723	131866339	G	ADD	1993	1.031	0.07295	0.894	1.19	0.4247	0.6711
Mood disturbance	8	rs12549142	131871971	A	ADD	1993	1.025	0.07657	0.8825	1.191	0.328	0.7429
Mood disturbance	8	rs10505566	131879068	C	ADD	1993	0.9986	0.08647	0.843	1.183	-0.01563	0.9875
Mood disturbance	8	rs976268	131883578	G	ADD	1993	0.9988	0.07295	0.8657	1.152	-0.01646	0.9869
Mood disturbance	8	rs976266	131883786	T	ADD	1993	1.145	0.1248	0.8969	1.463	1.088	0.2766
Mood disturbance	8	rs2917048	131884616	G	ADD	1993	0.9476	0.07857	0.8124	1.105	-0.6852	0.4932
Mood disturbance	8	rs2164306	131887274	A	ADD	1993	0.9412	0.0756	0.8116	1.091	-0.802	0.4226
Mood disturbance	8	rs2860416	131889668	A	ADD	1993	0.8428	0.09855	0.6948	1.022	-1.735	0.08277
Mood disturbance	8	rs7842798	131890170	G	ADD	1993	0.9822	0.07377	0.85	1.135	-0.243	0.808
Mood disturbance	8	rs1369450	131892722	A	ADD	1993	0.9822	0.07377	0.85	1.135	-0.243	0.808
Mood disturbance	8	rs10098645	131893562	G	ADD	1993	0.9822	0.07377	0.85	1.135	-0.243	0.808
Mood disturbance	8	rs965814	131894883	A	ADD	1993	0.8278	0.09246	0.6906	0.9923	-2.044	0.04098
Mood disturbance	8	rs4130328	131895923	A	ADD	1993	1.234	0.09752	1.019	1.494	2.157	0.03103
Mood disturbance	8	rs4128982	131897082	A	ADD	1993	1.238	0.09721	1.023	1.498	2.194	0.02824
Mood disturbance	8	rs7016933	131903134	A	ADD	1993	0.9072	0.08187	0.7727	1.065	-1.19	0.234
Mood disturbance	8	rs6470860	131905190	G	ADD	1993	0.9459	0.07851	0.811	1.103	-0.7089	0.4784
Mood disturbance	8	rs13274422	131917676	C	ADD	1993	0.8167	0.1067	0.6626	1.007	-1.897	0.05776
Mood disturbance	8	rs13248582	131918428	T	ADD	1993	0.9459	0.07843	0.8111	1.103	-0.709	0.4783
Mood disturbance	8	rs12547243	131921956	A	ADD	1993	0.9262	0.08461	0.7847	1.093	-0.9058	0.3651
Mood disturbance	8	rs12545028	131922027	G	ADD	1993	1.182	0.1286	0.9183	1.52	1.297	0.1946
Mood disturbance	8	rs7461303	131923069	A	ADD	1993	1.045	0.1602	0.7636	1.431	0.2767	0.782
Mood disturbance	8	rs7459573	131928401	G	ADD	1993	0.9432	0.08049	0.8055	1.104	-0.7266	0.4675
Mood disturbance	8	rs7831098	131930260	C	ADD	1993	0.9829	0.0739	0.8503	1.136	-0.2338	0.8151
Mood disturbance	8	rs6470861	131936854	C	ADD	1993	0.9577	0.08053	0.8178	1.121	-0.5373	0.5911
Mood disturbance	8	rs7459733	131936877	T	ADD	1993	0.9659	0.07197	0.8388	1.112	-0.4824	0.6295
Mood disturbance	8	rs10087086	131945264	T	ADD	1993	1.102	0.1246	0.8634	1.407	0.781	0.4348
Mood disturbance	8	rs16929	131958259	C	ADD	1993	1.102	0.09135	0.921	1.318	1.059	0.2897
Mood disturbance	8	rs6986982	131987375	A	ADD	1993	1.156	0.1502	0.8615	1.552	0.9671	0.3335
Mood disturbance	8	rs11775729	131992819	T	ADD	1993	1.155	0.1604	0.8435	1.582	0.8994	0.3685
Mood disturbance	8	rs16904391	131994393	C	ADD	1993	1.146	0.1602	0.8368	1.568	0.8484	0.3962
Mood disturbance	8	rs7840509	131997225	G	ADD	1993	1.146	0.1602	0.8368	1.568	0.8484	0.3962
Mood disturbance	8	rs3750889	132002334	C	ADD	1993	1.074	0.08896	0.9021	1.278	0.8017	0.4228
Mood disturbance	8	rs1329803	132002576	G	ADD	1993	1.071	0.08715	0.9025	1.27	0.7831	0.4336
Mood disturbance	8	rs2228950	132002770	A	ADD	1993	1.132	0.1498	0.8438	1.518	0.826	0.4088
Mood disturbance	8	rs12680529	132006323	A	ADD	1993	1.024	0.1	0.8421	1.246	0.2411	0.8095
Mood disturbance	8	rs1329804	132011121	G	ADD	1993	1.063	0.07267	0.9222	1.226	0.8456	0.3978
Mood disturbance	8	rs9297816	132011279	A	ADD	1993	0.8338	0.0741	0.7211	0.9641	-2.453	0.01415
Mood disturbance	8	rs12549392	132020255	A	ADD	1993	1.077	0.07121	0.9363	1.238	1.035	0.3004
Mood disturbance	8	rs1028945	132022101	G	ADD	1993	1.092	0.0817	0.9308	1.282	1.082	0.2792
Mood disturbance	8	rs1023095	132022957	C	ADD	1993	1.108	0.07759	0.9515	1.29	1.319	0.1873
Mood disturbance	8	rs885381	132023602	A	ADD	1993	0.9637	0.1158	0.768	1.209	-0.3192	0.7496
Mood disturbance	8	rs10505568	132037550	C	ADD	1993	1.133	0.08258	0.9636	1.332	1.511	0.1308
Mood disturbance	9	rs10901047	133323675	C	ADD	1993	1.082	0.07311	0.9379	1.249	1.083	0.2787
Mood disturbance	9	rs11243372	133324400	A	ADD	1993	1.031	0.07077	0.8976	1.185	0.434	0.6643
Mood disturbance	9	rs4740158	133325472	T	ADD	1993	0.9232	0.1325	0.712	1.197	-0.6035	0.5462
Mood disturbance	9	rs914983	133326213	A	ADD	1993	0.9232	0.1325	0.712	1.197	-0.6035	0.5462
Mood disturbance	9	rs1653332	133328969	G	ADD	1993	1.044	0.0731	0.9046	1.205	0.5886	0.5561
Mood disturbance	9	rs7860909	133331226	G	ADD	1993	1.029	0.07304	0.892	1.188	0.3954	0.6926
Mood disturbance	9	rs1215972	133350608	G	ADD	1993	0.9853	0.07421	0.852	1.14	-0.1992	0.8421
Mood disturbance	9	rs476067	133351106	A	ADD	1993	0.9912	0.07422	0.857	1.146	-0.1191	0.9052
Mood disturbance	9	rs540140	133355371	T	ADD	1993	0.9328	0.1074	0.7556	1.151	-0.6479	0.517
Mood disturbance	9	rs480313	133357294	T	ADD	1993	0.9303	0.1077	0.7533	1.149	-0.6713	0.502
Mood disturbance	9	rs474330	133360892	G	ADD	1993	0.9878	0.07315	0.8558	1.14	-0.1681	0.8665
Mood disturbance	9	rs666971	133362055	A	ADD	1993	1.033	0.07324	0.8945	1.192	0.4369	0.6622
Mood disturbance	9	rs12375699	133365094	T	ADD	1993	1.051	0.07425	0.9084	1.215	0.6659	0.5054
Mood disturbance	9	rs544701	133372383	G	ADD	1993	1.006	0.07232	0.873	1.159	0.08222	0.9345
Mood disturbance	9	rs2282219	133376153	G	ADD	1993	0.9534	0.1392	0.7258	1.252	-0.343	0.7316
Mood disturbance	10	rs9420430	88813947	C	ADD	1993	0.9999	0.07328	0.8661	1.154	-0.001909	0.9985
Mood disturbance	10	rs1923939	88828168	A	ADD	1993	0.9559	0.07693	0.8221	1.111	-0.5869	0.5572
Mood disturbance	10	rs4275529	88828788	C	ADD	1993	0.9559	0.07693	0.8221	1.111	-0.5869	0.5572
Mood disturbance	10	rs6586053	88829872	G	ADD	1993	0.9544	0.07694	0.8208	1.11	-0.6071	0.5438
Mood disturbance	10	rs2181522	88832502	C	ADD	1993	0.979	0.08598	0.8272	1.159	-0.2467	0.8052
Mood disturbance	10	rs7096107	88847985	T	ADD	1993	0.9629	0.09931	0.7926	1.17	-0.3804	0.7036
Mood disturbance	10	rs2296063	88852942	T	ADD	1993	1.047	0.1156	0.8347	1.313	0.3961	0.692
Mood disturbance	11	rs1980090	72288664	C	ADD	1993	1.112	0.08107	0.949	1.304	1.314	0.1888
Mood disturbance	11	rs1135029	72289291	C	ADD	1993	1.112	0.08107	0.949	1.304	1.314	0.1888
Mood disturbance	11	rs392565	72290629	A	ADD	1993	0.9725	0.08447	0.8241	1.148	-0.3306	0.741
Mood disturbance	11	rs341048	72298280	T	ADD	1993	0.9333	0.1448	0.7027	1.24	-0.4762	0.6339
Mood disturbance	11	rs907851	72299182	G	ADD	1993	1.047	0.07026	0.9124	1.202	0.6552	0.5123
Mood disturbance	11	rs2365774	72308203	G	ADD	1993	0.9634	0.08468	0.8161	1.137	-0.4404	0.6597
Mood disturbance	11	rs746399	72315581	T	ADD	1993	0.9433	0.07096	0.8208	1.084	-0.822	0.4111
Mood disturbance	11	rs341087	72316484	C	ADD	1993	1.083	0.07135	0.9419	1.246	1.121	0.2624
Mood disturbance	11	rs341086	72317803	C	ADD	1993	1.136	0.08219	0.9666	1.334	1.547	0.122
Mood disturbance	11	rs11235547	72318831	A	ADD	1993	0.9678	0.08666	0.8166	1.147	-0.3777	0.7057
Mood disturbance	11	rs341085	72318882	A	ADD	1993	0.964	0.07918	0.8254	1.126	-0.4633	0.6432
Mood disturbance	11	rs10793036	72322179	C	ADD	1993	1.138	0.08217	0.9686	1.337	1.571	0.1161
Mood disturbance	11	rs755933	72325482	A	ADD	1993	0.995	0.08933	0.8352	1.185	-0.05662	0.9549
Mood disturbance	11	rs11603497	72330446	C	ADD	1993	0.9629	0.1417	0.7294	1.271	-0.2671	0.7894
Mood disturbance	11	rs4944584	72332931	C	ADD	1993	0.9432	0.07084	0.8209	1.084	-0.8255	0.4091
Mood disturbance	11	rs401801	72334873	C	ADD	1993	1.141	0.07999	0.975	1.334	1.644	0.1002
Mood disturbance	11	rs459309	72335834	T	ADD	1993	1.08	0.07164	0.9382	1.242	1.069	0.2852
Mood disturbance	11	rs7111188	72340766	A	ADD	1993	0.9319	0.1161	0.7423	1.17	-0.6074	0.5436
Mood disturbance	11	rs1009708	72345345	T	ADD	1993	0.9267	0.1161	0.7381	1.163	-0.656	0.5118
Mood disturbance	11	rs3781926	72350595	C	ADD	1993	1.066	0.07208	0.9253	1.227	0.8821	0.3777
Mood disturbance	11	rs377432	72358817	C	ADD	1993	1.074	0.071	0.9344	1.234	1.005	0.315
Mood disturbance	11	rs12797368	72369385	T	ADD	1993	1.116	0.07496	0.9634	1.293	1.463	0.1435
Mood disturbance	11	rs3781913	72373496	G	ADD	1993	1.106	0.07509	0.9548	1.282	1.343	0.1791
Mood disturbance	11	rs4523664	106560084	G	ADD	1993	1.093	0.07341	0.9463	1.262	1.208	0.2271
Mood disturbance	11	rs11211867	106566114	C	ADD	1993	1.239	0.1317	0.9572	1.604	1.627	0.1036
Mood disturbance	11	rs597384	106575947	A	ADD	1993	1.04	0.106	0.8453	1.281	0.3743	0.7082
Mood disturbance	11	rs602159	106576657	T	ADD	1993	1.115	0.07459	0.9633	1.29	1.459	0.1445
Mood disturbance	11	rs7931295	106591126	C	ADD	1993	0.9937	0.09508	0.8248	1.197	-0.06613	0.9473
Mood disturbance	11	rs10789539	106594786	C	ADD	1993	0.9966	0.09508	0.8272	1.201	-0.0356	0.9716
Mood disturbance	11	rs9666490	106595135	T	ADD	1993	1.051	0.1017	0.8614	1.284	0.4936	0.6216
Mood disturbance	11	rs4121676	106611905	A	ADD	1993	1.027	0.07709	0.8828	1.194	0.3432	0.7315
Mood disturbance	11	rs4121677	106615180	G	ADD	1993	0.934	0.1089	0.7544	1.156	-0.6273	0.5305
Mood disturbance	11	rs3858425	106616708	C	ADD	1993	0.9931	0.09508	0.8243	1.197	-0.07259	0.9421
Mood disturbance	11	rs17650551	106618077	G	ADD	1993	0.9528	0.1089	0.7696	1.179	-0.4442	0.6569
Mood disturbance	11	rs12800630	106618519	T	ADD	1993	0.9499	0.1087	0.7676	1.175	-0.4733	0.636
Mood disturbance	11	rs3907374	106619739	G	ADD	1993	1.038	0.07678	0.8933	1.207	0.4898	0.6243
Mood disturbance	11	rs11608184	106620010	A	ADD	1993	0.9461	0.1086	0.7646	1.171	-0.5104	0.6098
Mood disturbance	11	rs11211902	106639648	C	ADD	1993	1.031	0.07166	0.8959	1.187	0.4267	0.6696
Mood disturbance	11	rs901779	106656863	A	ADD	1993	1.052	0.08672	0.8875	1.247	0.5836	0.5595
Mood disturbance	11	rs1487909	106673649	T	ADD	1993	0.9914	0.1015	0.8125	1.21	-0.08544	0.9319
Mood disturbance	11	rs2046682	106678032	G	ADD	1993	1.048	0.08365	0.8899	1.235	0.5657	0.5716
Mood disturbance	11	rs1487890	106685081	A	ADD	1993	1.148	0.1068	0.931	1.415	1.29	0.1969
Mood disturbance	11	rs10789547	106690102	C	ADD	1993	0.9643	0.07393	0.8343	1.115	-0.4911	0.6233
Mood disturbance	11	rs1487891	106692228	A	ADD	1993	0.9615	0.07046	0.8375	1.104	-0.5565	0.5778
Mood disturbance	11	rs7929737	106700046	T	ADD	1993	1.004	0.08131	0.8565	1.178	0.05487	0.9562
Mood disturbance	11	rs12363827	106703727	A	ADD	1993	1.155	0.1068	0.9364	1.423	1.345	0.1786
Mood disturbance	11	rs2200656	106713125	G	ADD	1993	0.9535	0.07046	0.8305	1.095	-0.6753	0.4995
Mood disturbance	11	rs7943998	106715879	C	ADD	1993	1.07	0.07189	0.9291	1.231	0.9366	0.349
Mood disturbance	11	rs7483731	106718739	C	ADD	1993	0.9886	0.08998	0.8287	1.179	-0.1279	0.8983
Mood disturbance	11	rs11211946	106725302	G	ADD	1993	1.054	0.07124	0.9167	1.212	0.7386	0.4601
Mood disturbance	11	rs17106130	106728835	C	ADD	1993	0.9369	0.07864	0.8031	1.093	-0.8289	0.4071
Mood disturbance	11	rs1971268	106729672	C	ADD	1993	0.9949	0.07304	0.8622	1.148	-0.07007	0.9441
Mood disturbance	11	rs10749881	106756696	A	ADD	1993	1.013	0.07268	0.8788	1.168	0.1819	0.8556
Mood disturbance	11	rs11211962	106761487	G	ADD	1993	0.9994	0.07721	0.859	1.163	-0.007872	0.9937
Mood disturbance	11	rs11211968	106775861	T	ADD	1993	1.059	0.0734	0.9167	1.222	0.7756	0.438
Mood disturbance	11	rs2156589	106780118	C	ADD	1993	0.9446	0.08577	0.7985	1.118	-0.6643	0.5065
Mood disturbance	11	rs1944210	106805698	C	ADD	1993	1.096	0.07058	0.9543	1.258	1.297	0.1945
Mood disturbance	11	rs12364403	106831656	C	ADD	1993	0.9359	0.08598	0.7908	1.108	-0.7706	0.4409
Mood disturbance	11	rs7936117	106831970	C	ADD	1993	1.023	0.1147	0.8173	1.281	0.2006	0.841
Mood disturbance	11	rs6588940	106837790	C	ADD	1993	0.9413	0.0753	0.8121	1.091	-0.804	0.4214
Mood disturbance	11	rs982443	106845361	C	ADD	1993	0.977	0.07412	0.8449	1.13	-0.3146	0.7531
Mood disturbance	11	rs1455601	106846069	G	ADD	1993	1.247	0.1067	1.012	1.537	2.072	0.03824
Mood disturbance	11	rs3133355	106852187	G	ADD	1993	1.058	0.07062	0.921	1.215	0.7951	0.4265
Mood disturbance	11	rs2510595	106863491	A	ADD	1993	1.071	0.07052	0.9331	1.23	0.9776	0.3283
Mood disturbance	11	rs4754176	106863758	A	ADD	1993	0.9715	0.07408	0.8402	1.123	-0.3902	0.6964
Mood disturbance	11	rs3100765	106868362	G	ADD	1993	0.932	0.09309	0.7766	1.119	-0.7565	0.4494
Mood disturbance	11	rs1455590	106869973	T	ADD	1993	1.087	0.07435	0.9392	1.257	1.116	0.2644
Mood disturbance	11	rs2445114	106886058	A	ADD	1993	0.9516	0.0732	0.8244	1.098	-0.6784	0.4975
Mood disturbance	12	rs1016145	20526181	C	ADD	1993	0.94	0.0715	0.8171	1.081	-0.8661	0.3864
Mood disturbance	12	rs10743368	20529327	T	ADD	1993	1.249	0.08173	1.064	1.466	2.719	0.006543
Mood disturbance	12	rs1899908	20530097	A	ADD	1993	0.8717	0.0721	0.7569	1.004	-1.904	0.05693
Mood disturbance	12	rs1348582	20531756	C	ADD	1993	1.212	0.07554	1.045	1.405	2.545	0.01092
Mood disturbance	12	rs1530446	20534430	A	ADD	1993	1.299	0.08028	1.11	1.52	3.259	0.001119
Mood disturbance	12	rs12299821	20554993	A	ADD	1993	0.8692	0.07082	0.7565	0.9986	-1.98	0.0477
Mood disturbance	12	rs10841510	20557091	G	ADD	1993	0.9636	0.1194	0.7625	1.218	-0.3104	0.7563
Mood disturbance	12	rs1444630	20562759	A	ADD	1993	0.9887	0.1171	0.7859	1.244	-0.09698	0.9227
Mood disturbance	12	rs1444629	20562907	A	ADD	1993	0.9887	0.1171	0.7859	1.244	-0.09698	0.9227
Mood disturbance	12	rs978349	20563134	A	ADD	1993	0.9887	0.1171	0.7859	1.244	-0.09698	0.9227
Mood disturbance	12	rs1444644	20565960	T	ADD	1993	0.9947	0.1168	0.7912	1.251	-0.04509	0.964
Mood disturbance	12	rs1444646	20568949	C	ADD	1993	1	0.1153	0.7977	1.253	-2.85E-04	0.9998
Mood disturbance	12	rs12811752	20577805	T	ADD	1993	1.125	0.07173	0.9777	1.295	1.645	0.09989
Mood disturbance	12	rs11045234	20578208	C	ADD	1993	1.119	0.1319	0.8643	1.45	0.855	0.3925
Mood disturbance	12	rs11045241	20583021	T	ADD	1993	1.122	0.07737	0.9643	1.306	1.49	0.1361
Mood disturbance	12	rs10770658	20586821	G	ADD	1993	1.082	0.07036	0.9425	1.242	1.119	0.2632
Mood disturbance	12	rs10841521	20587192	G	ADD	1993	1.014	0.145	0.7634	1.348	0.09813	0.9218
Mood disturbance	12	rs10841523	20588575	G	ADD	1993	1.081	0.07384	0.9355	1.25	1.057	0.2905
Mood disturbance	12	rs10770660	20594223	A	ADD	1993	1.023	0.07554	0.8826	1.187	0.3068	0.759
Mood disturbance	12	rs4762755	20595535	C	ADD	1993	1.045	0.07208	0.9072	1.203	0.6083	0.543
Mood disturbance	12	rs10841528	20597486	G	ADD	1993	1.211	0.1229	0.952	1.541	1.56	0.1188
Mood disturbance	12	rs11045250	20597794	C	ADD	1993	0.9367	0.08251	0.7968	1.101	-0.7925	0.4281
Mood disturbance	12	rs10841530	20599112	A	ADD	1993	0.9866	0.0756	0.8507	1.144	-0.1789	0.858
Mood disturbance	12	rs12184495	20599454	A	ADD	1993	1.136	0.129	0.8823	1.463	0.9895	0.3224
Mood disturbance	12	rs11045251	20599749	A	ADD	1993	0.9419	0.08267	0.801	1.108	-0.724	0.469
Mood disturbance	12	rs7962446	20600312	G	ADD	1993	0.9401	0.08259	0.7996	1.105	-0.7484	0.4542
Mood disturbance	12	rs10841532	20601036	G	ADD	1993	0.9852	0.07563	0.8495	1.143	-0.1966	0.8441
Mood disturbance	12	rs10841535	20602248	C	ADD	1993	1.008	0.07535	0.8694	1.168	0.1031	0.9179
Mood disturbance	12	rs10047559	20605116	G	ADD	1993	1.018	0.07601	0.8775	1.182	0.2403	0.8101
Mood disturbance	12	rs10841537	20605573	G	ADD	1993	0.9608	0.07962	0.822	1.123	-0.5018	0.6158
Mood disturbance	12	rs12311557	20608723	G	ADD	1993	0.9471	0.08172	0.8069	1.112	-0.6654	0.5058
Mood disturbance	12	rs10770662	20612328	A	ADD	1993	1.022	0.07848	0.8765	1.192	0.2807	0.7789
Mood disturbance	12	rs10770664	20614024	G	ADD	1993	1.011	0.07771	0.8678	1.177	0.1347	0.8928
Mood disturbance	12	rs4762758	20614659	G	ADD	1993	1.008	0.07801	0.8648	1.174	0.09825	0.9217
Mood disturbance	12	rs10841544	20624924	G	ADD	1993	1.028	0.07691	0.8843	1.195	0.361	0.7181
Mood disturbance	12	rs11045272	20625266	G	ADD	1993	1.043	0.07592	0.8991	1.211	0.559	0.5762
Mood disturbance	12	rs11045274	20629739	A	ADD	1993	1.026	0.07798	0.8808	1.196	0.3319	0.74
Mood disturbance	12	rs7304019	20633916	C	ADD	1993	1.013	0.07683	0.8711	1.177	0.1639	0.8698
Mood disturbance	12	rs10841549	20635626	A	ADD	1993	1.05	0.07633	0.9038	1.219	0.6355	0.5251
Mood disturbance	12	rs12423286	20643574	G	ADD	1993	0.9715	0.07869	0.8326	1.133	-0.3678	0.713
Mood disturbance	12	rs7487165	20668544	T	ADD	1993	0.9673	0.07222	0.8397	1.114	-0.46	0.6455
Mood disturbance	12	rs6487101	20669191	A	ADD	1993	0.957	0.07209	0.8309	1.102	-0.6095	0.5422
Mood disturbance	12	rs6487105	20678518	T	ADD	1993	0.9767	0.07185	0.8484	1.124	-0.3278	0.7431
Mood disturbance	12	rs4561252	20683797	T	ADD	1993	0.9792	0.07187	0.8505	1.127	-0.2925	0.7699
Mood disturbance	12	rs4502032	20695607	C	ADD	1993	0.9832	0.07178	0.8542	1.132	-0.236	0.8134
Mood disturbance	12	rs7303620	20698548	C	ADD	1993	0.9832	0.07178	0.8542	1.132	-0.236	0.8134
Mood disturbance	12	rs2311	20699771	G	ADD	1993	0.9643	0.07214	0.8372	1.111	-0.5038	0.6144
Mood disturbance	12	rs10841562	20708306	T	ADD	1993	1.032	0.07277	0.8948	1.19	0.4326	0.6653
Mood disturbance	12	rs11045310	20713699	C	ADD	1993	1.051	0.0726	0.9117	1.212	0.6862	0.4926
Mood disturbance	12	rs7953797	20719629	C	ADD	1993	1.085	0.07322	0.9397	1.252	1.11	0.2668
Mood disturbance	12	rs12579577	20722987	A	ADD	1993	0.9803	0.083	0.8331	1.154	-0.2394	0.8108
Mood disturbance	12	rs7300210	20724352	C	ADD	1993	0.9953	0.07324	0.8622	1.149	-0.06456	0.9485
Mood disturbance	12	rs4609649	20727451	A	ADD	1993	1.082	0.0734	0.9373	1.25	1.078	0.281
Mood disturbance	12	rs10459069	20743781	G	ADD	1993	0.9361	0.07656	0.8057	1.088	-0.8621	0.3886
Mood disturbance	12	rs12318442	20746007	T	ADD	1993	1.024	0.1033	0.8363	1.254	0.2291	0.8188
Mood disturbance	12	rs4762975	20751526	A	ADD	1993	0.9691	0.07215	0.8413	1.116	-0.4345	0.664
Mood disturbance	12	rs11045324	20752797	T	ADD	1993	1.092	0.07413	0.9447	1.263	1.193	0.2328
Mood disturbance	12	rs10770674	20755626	C	ADD	1993	0.9721	0.1143	0.777	1.216	-0.2473	0.8047
Mood disturbance	12	rs7314654	20755963	G	ADD	1993	0.9721	0.1143	0.777	1.216	-0.2473	0.8047
Mood disturbance	12	rs10770675	20757813	A	ADD	1993	1.074	0.07406	0.9289	1.242	0.9643	0.3349
Mood disturbance	12	rs10841575	20773424	A	ADD	1993	1.017	0.07969	0.8697	1.189	0.2087	0.8347
Mood disturbance	12	rs11045336	20774085	G	ADD	1993	1.01	0.08	0.8633	1.181	0.1228	0.9023
Mood disturbance	12	rs11045338	20775890	C	ADD	1993	1.018	0.07967	0.8707	1.19	0.2215	0.8247
Mood disturbance	12	rs4397903	20778046	T	ADD	1993	1.012	0.0802	0.8646	1.184	0.1455	0.8843
Mood disturbance	12	rs4315134	20778436	T	ADD	1993	1.017	0.0798	0.8696	1.189	0.2087	0.8347
Mood disturbance	12	rs4378443	20781708	A	ADD	1993	0.9932	0.07266	0.8613	1.145	-0.09443	0.9248
Mood disturbance	12	rs7977905	20785224	A	ADD	1993	1.024	0.07156	0.8903	1.179	0.3363	0.7366
Mood disturbance	12	rs11045351	20787484	T	ADD	1993	1.079	0.135	0.828	1.405	0.5615	0.5745
Mood disturbance	12	rs7300068	20789066	A	ADD	1993	1.008	0.09455	0.8378	1.214	0.08817	0.9297
Mood disturbance	12	rs10770680	20790891	T	ADD	1993	0.927	0.08162	0.7899	1.088	-0.9294	0.3527
Mood disturbance	12	rs4762978	20791982	G	ADD	1993	0.8596	0.1271	0.6701	1.103	-1.19	0.234
Mood disturbance	12	rs4630342	20794095	A	ADD	1993	1.035	0.08931	0.8691	1.233	0.3887	0.6975
Mood disturbance	12	rs10743383	20794150	G	ADD	1993	1.034	0.08893	0.8686	1.231	0.3755	0.7073
Mood disturbance	12	rs4583026	20794191	G	ADD	1993	0.9592	0.07901	0.8216	1.12	-0.5272	0.5981
Mood disturbance	12	rs10734706	20795813	T	ADD	1993	1.042	0.1046	0.8488	1.279	0.3921	0.695
Mood disturbance	12	rs6487125	20804160	T	ADD	1993	1.138	0.08766	0.958	1.351	1.47	0.1414
Mood disturbance	12	rs10770687	20810511	C	ADD	1993	1.143	0.0876	0.9628	1.357	1.527	0.1268
Mood disturbance	12	rs10841588	20818199	A	ADD	1993	1.091	0.08029	0.9319	1.277	1.082	0.2795
Mood disturbance	12	rs10770690	20818476	G	ADD	1993	1.145	0.0876	0.964	1.359	1.541	0.1233
Mood disturbance	12	rs7137534	20831777	T	ADD	1993	1.191	0.09982	0.9794	1.448	1.752	0.07982
Mood disturbance	12	rs954865	20834162	A	ADD	1993	1.115	0.09489	0.9261	1.343	1.15	0.25
Mood disturbance	12	rs6487131	20834242	T	ADD	1993	0.9185	0.1497	0.685	1.232	-0.5679	0.5701
Mood disturbance	12	rs6487132	20834289	G	ADD	1993	0.9185	0.1497	0.685	1.232	-0.5679	0.5701
Mood disturbance	12	rs7305275	20834635	T	ADD	1993	1.115	0.09489	0.9261	1.343	1.15	0.25
Mood disturbance	12	rs12230076	70772164	G	ADD	1993	0.9237	0.1193	0.7311	1.167	-0.6651	0.506
Mood disturbance	12	rs12423152	70785046	G	ADD	1993	1.044	0.07736	0.897	1.215	0.5541	0.5795
Mood disturbance	12	rs787941	70785224	C	ADD	1993	0.9139	0.1196	0.7229	1.155	-0.7526	0.4517
Mood disturbance	12	rs968122	70791615	C	ADD	1993	1.005	0.07074	0.8747	1.154	0.06783	0.9459
Mood disturbance	12	rs12582436	70792777	T	ADD	1993	1.032	0.08314	0.877	1.215	0.3811	0.7031
Mood disturbance	12	rs710650	70794570	C	ADD	1993	0.8923	0.1194	0.7061	1.128	-0.9545	0.3398
Mood disturbance	12	rs17108108	70797917	C	ADD	1993	0.9128	0.09468	0.7582	1.099	-0.9637	0.3352
Mood disturbance	12	rs11837609	70798768	T	ADD	1993	0.983	0.07128	0.8548	1.13	-0.2412	0.8094
Mood disturbance	12	rs710648	70798804	A	ADD	1993	0.9789	0.08035	0.8363	1.146	-0.2651	0.791
Mood disturbance	12	rs11178226	70803674	A	ADD	1993	0.8858	0.08057	0.7564	1.037	-1.505	0.1324
Mood disturbance	12	rs7312048	70806027	G	ADD	1993	1.006	0.0733	0.8717	1.162	0.08708	0.9306
Mood disturbance	12	rs7138222	70806981	A	ADD	1993	0.9787	0.07242	0.8492	1.128	-0.2971	0.7664
Mood disturbance	12	rs6581940	70808496	T	ADD	1993	0.9787	0.07242	0.8492	1.128	-0.2971	0.7664
Mood disturbance	12	rs787931	70817279	G	ADD	1993	0.9639	0.07589	0.8307	1.119	-0.484	0.6284
Mood disturbance	12	rs9658565	117651367	C	ADD	1993	0.9163	0.09734	0.7572	1.109	-0.8977	0.3693
Mood disturbance	12	rs2682826	117652838	A	ADD	1993	0.9377	0.07537	0.8089	1.087	-0.8537	0.3933
Mood disturbance	12	rs2293048	117664825	T	ADD	1993	0.9859	0.08731	0.8308	1.17	-0.163	0.8705
Mood disturbance	12	rs904658	117665544	A	ADD	1993	1.054	0.07078	0.9173	1.211	0.7406	0.4589
Mood disturbance	12	rs3741475	117669914	A	ADD	1993	0.9469	0.07583	0.8161	1.099	-0.7195	0.4719
Mood disturbance	12	rs1353939	117675353	T	ADD	1993	0.97	0.07447	0.8383	1.122	-0.409	0.6825
Mood disturbance	12	rs816353	117684780	G	ADD	1993	0.9682	0.07631	0.8337	1.124	-0.4232	0.6722
Mood disturbance	12	rs2291909	117684917	G	ADD	1993	0.9346	0.1199	0.739	1.182	-0.564	0.5727
Mood disturbance	12	rs2291908	117685138	C	ADD	1993	1.063	0.07188	0.9236	1.224	0.8537	0.3933
Mood disturbance	12	rs1047735	117685270	A	ADD	1993	1.05	0.07181	0.912	1.209	0.6775	0.4981
Mood disturbance	12	rs9658463	117685399	T	ADD	1993	0.9346	0.1199	0.739	1.182	-0.564	0.5727
Mood disturbance	12	rs2650163	117693037	G	ADD	1993	0.9705	0.08802	0.8168	1.153	-0.3396	0.7342
Mood disturbance	12	rs816358	117697308	T	ADD	1993	0.9617	0.1151	0.7676	1.205	-0.3391	0.7345
Mood disturbance	12	rs2293055	117701884	A	ADD	1993	0.9785	0.1329	0.7541	1.27	-0.1638	0.8699
Mood disturbance	12	rs3741480	117705774	T	ADD	1993	0.996	0.07214	0.8647	1.147	-0.05572	0.9556
Mood disturbance	12	rs7139256	117713765	C	ADD	1993	0.8596	0.09678	0.7111	1.039	-1.564	0.1179
Mood disturbance	12	rs3825102	117720185	A	ADD	1993	1.162	0.08269	0.9882	1.367	1.817	0.06926
Mood disturbance	12	rs3782202	117720380	G	ADD	1993	0.8472	0.09995	0.6965	1.031	-1.659	0.09717
Mood disturbance	12	rs7133438	117724736	T	ADD	1993	1.086	0.09085	0.909	1.298	0.9103	0.3627
Mood disturbance	12	rs2271987	117728517	T	ADD	1993	1.076	0.09526	0.8925	1.297	0.7666	0.4433
Mood disturbance	12	rs7977109	117730340	G	ADD	1993	0.8512	0.07802	0.7305	0.9918	-2.065	0.03888
Mood disturbance	12	rs532967	117732339	A	ADD	1993	0.8522	0.08798	0.7172	1.013	-1.818	0.06914
Mood disturbance	12	rs12811583	117739942	C	ADD	1993	0.8404	0.08329	0.7138	0.9894	-2.088	0.03684
Mood disturbance	12	rs11068445	117744929	A	ADD	1993	0.8544	0.08325	0.7257	1.006	-1.891	0.05865
Mood disturbance	12	rs7295972	117747368	A	ADD	1993	0.9017	0.07187	0.7832	1.038	-1.44	0.15
Mood disturbance	12	rs9658303	117748961	C	ADD	1993	1.013	0.1173	0.8053	1.275	0.1142	0.9091
Mood disturbance	12	rs549098	117754327	A	ADD	1993	1.29	0.08799	1.086	1.533	2.893	0.003813
Mood disturbance	12	rs2077171	117756502	T	ADD	1993	0.9847	0.1389	0.75	1.293	-0.1109	0.9117
Mood disturbance	12	rs1483757	117761540	G	ADD	1993	0.8832	0.07141	0.7679	1.016	-1.739	0.08212
Mood disturbance	12	rs12578547	117763347	C	ADD	1993	0.9803	0.07457	0.847	1.135	-0.2668	0.7896
Mood disturbance	12	rs473640	117765714	C	ADD	1993	1.008	0.07024	0.8784	1.157	0.1145	0.9088
Mood disturbance	12	rs474523	117765810	T	ADD	1993	0.9402	0.07095	0.8181	1.08	-0.8695	0.3846
Mood disturbance	12	rs9658281	117767578	T	ADD	1993	0.8349	0.1234	0.6555	1.063	-1.462	0.1436
Mood disturbance	12	rs576881	117772835	G	ADD	1993	1.121	0.09925	0.9228	1.362	1.151	0.2498
Mood disturbance	12	rs545654	117777049	T	ADD	1993	1.031	0.08417	0.8739	1.216	0.3589	0.7197
Mood disturbance	12	rs1004356	117777372	C	ADD	1993	0.8661	0.1413	0.6566	1.142	-1.017	0.309
Mood disturbance	12	rs9658265	117777870	C	ADD	1993	0.8671	0.1363	0.6638	1.133	-1.046	0.2954
Mood disturbance	12	rs1552227	117779035	T	ADD	1993	0.9523	0.07925	0.8153	1.112	-0.6165	0.5376
Mood disturbance	12	rs482555	117781391	C	ADD	1993	0.9862	0.0698	0.8601	1.131	-0.1993	0.842
Mood disturbance	12	rs17509231	117794323	T	ADD	1993	0.8401	0.1482	0.6283	1.123	-1.175	0.2399
Mood disturbance	14	rs7140310	68110737	G	ADD	1993	1.041	0.0871	0.8772	1.234	0.456	0.6484
Mood disturbance	14	rs742869	68113293	A	ADD	1993	1.199	0.0791	1.026	1.399	2.289	0.02207
Mood disturbance	14	rs1804799	68118364	T	ADD	1993	0.9211	0.08453	0.7804	1.087	-0.9728	0.3307
Mood disturbance	21	rs2269127	44077237	A	ADD	1993	1.046	0.07644	0.9001	1.215	0.5826	0.5602
Mood disturbance	21	rs2269128	44078102	G	ADD	1993	1.07	0.08024	0.9146	1.253	0.8468	0.3971
Mood disturbance	21	rs2138327	44085955	T	ADD	1993	1.011	0.07308	0.876	1.167	0.1489	0.8816
Mood disturbance	21	rs2284958	44088631	C	ADD	1993	0.983	0.07327	0.8515	1.135	-0.2343	0.8148
Mood disturbance	21	rs1005693	44092814	T	ADD	1993	0.9706	0.07452	0.8387	1.123	-0.4007	0.6886
Mood disturbance	21	rs374281	44096673	T	ADD	1993	1.186	0.1042	0.9666	1.454	1.634	0.1022
Mood disturbance	21	rs3819895	44097740	C	ADD	1993	0.9414	0.07638	0.8105	1.093	-0.7912	0.4288
Mood disturbance	21	rs8130861	44098753	A	ADD	1993	0.9432	0.07635	0.8121	1.095	-0.7658	0.4438
Mood disturbance	21	rs3819900	44099707	C	ADD	1993	0.9675	0.07467	0.8358	1.12	-0.442	0.6585
Mood disturbance	21	rs3819902	44100015	C	ADD	1993	0.9442	0.07637	0.8129	1.097	-0.7521	0.452
Mood disturbance	21	rs2269139	44103949	T	ADD	1993	1.039	0.08818	0.8737	1.234	0.4287	0.6681
Mood disturbance	21	rs8134359	44104825	T	ADD	1993	0.9949	0.07456	0.8596	1.151	-0.06911	0.9449
Mood disturbance	21	rs11702318	44112366	C	ADD	1993	0.9715	0.1083	0.7857	1.201	-0.2671	0.7894
Mood disturbance	21	rs2269143	44117425	A	ADD	1993	0.9698	0.07674	0.8343	1.127	-0.4003	0.689
Mood disturbance	21	rs2269144	44117997	A	ADD	1993	0.9623	0.07176	0.8361	1.108	-0.535	0.5927
Mood disturbance	21	rs2269145	44124432	C	ADD	1993	0.9819	0.07095	0.8544	1.128	-0.2571	0.7971
Mood disturbance	21	rs2245730	44125328	A	ADD	1993	1.046	0.09867	0.8618	1.269	0.4521	0.6512
Mood disturbance	21	rs8133010	44126321	C	ADD	1993	0.9954	0.07073	0.8666	1.143	-0.06507	0.9481
Mood disturbance	21	rs6586341	44134443	A	ADD	1993	0.9464	0.07381	0.8189	1.094	-0.7468	0.4552
Mood disturbance	21	rs11203208	44135444	G	ADD	1993	0.9462	0.07508	0.8167	1.096	-0.7365	0.4614
Mood disturbance	21	rs2839576	44139957	A	ADD	1993	0.9942	0.1098	0.8017	1.233	-0.05277	0.9579
Mood disturbance	21	rs2269149	44141357	T	ADD	1993	0.9942	0.1098	0.8017	1.233	-0.05277	0.9579
Mood disturbance	21	rs1029332	44142979	A	ADD	1993	0.9942	0.1098	0.8017	1.233	-0.05277	0.9579
Mood disturbance	21	rs2284963	44145135	T	ADD	1993	0.995	0.07752	0.8548	1.158	-0.0647	0.9484
Mood disturbance	21	rs2284965	44145777	G	ADD	1993	1.014	0.07294	0.8789	1.17	0.191	0.8485
Mood disturbance	21	rs8132186	44151564	G	ADD	1993	1.078	0.1432	0.8143	1.427	0.5255	0.5992
Mood disturbance	21	rs9979235	44156769	G	ADD	1993	0.9847	0.07522	0.8497	1.141	-0.2047	0.8378
Mood disturbance	21	rs8133738	44158636	C	ADD	1993	1.274	0.09623	1.055	1.538	2.514	0.01194
Mood disturbance	21	rs10451851	44161227	A	ADD	1993	0.9987	0.07215	0.867	1.15	-0.01825	0.9854
Mood disturbance	21	rs11203213	44161845	T	ADD	1993	1.223	0.1003	1.005	1.489	2.011	0.0443
Mood disturbance	21	rs6586343	44163625	C	ADD	1993	1.164	0.1103	0.9375	1.445	1.375	0.1693
Mood disturbance	21	rs2839583	44168608	C	ADD	1993	1.025	0.09007	0.8594	1.223	0.2781	0.7809
Mood disturbance	21	rs2051402	44172809	C	ADD	1993	0.998	0.0724	0.866	1.15	-0.02751	0.9781
Mood disturbance	21	rs2284967	44172913	C	ADD	1993	0.9839	0.07124	0.8557	1.131	-0.2276	0.82
Mood disturbance	21	rs2269161	44175695	A	ADD	1993	0.9708	0.07462	0.8388	1.124	-0.3965	0.6917
Mood disturbance	21	rs756574	44177438	A	ADD	1993	0.9435	0.08589	0.7973	1.116	-0.6771	0.4983
Mood disturbance	21	rs1547379	44180916	A	ADD	1993	0.9741	0.07153	0.8467	1.121	-0.3664	0.714
Mood disturbance	21	rs2284972	44185993	G	ADD	1993	1.049	0.06945	0.9158	1.202	0.694	0.4877
Mood disturbance	21	rs4920149	44188956	T	ADD	1993	1.073	0.06942	0.9362	1.229	1.01	0.3125
Mood disturbance	21	rs6586345	44189948	C	ADD	1993	1.07	0.06932	0.9341	1.226	0.9764	0.3289
Mood disturbance	21	rs9978277	44191859	G	ADD	1993	0.9399	0.07839	0.806	1.096	-0.791	0.4289
Anger	1	rs12043505	85785099	C	ADD	1993	1.044	0.1499	0.7782	1.4	0.2869	0.7742
Anger	1	rs233111	85785655	T	ADD	1993	0.8497	0.07268	0.7369	0.9798	-2.241	0.025
Anger	1	rs233112	85785751	C	ADD	1993	1.253	0.07895	1.073	1.463	2.856	0.004296
Anger	1	rs3813600	85786166	A	ADD	1993	0.9014	0.0758	0.777	1.046	-1.369	0.171
Anger	1	rs233115	85786977	A	ADD	1993	1.281	0.08471	1.085	1.512	2.922	0.003477
Anger	1	rs1498374	85787334	T	ADD	1993	1.395	0.1418	1.057	1.842	2.348	0.01885
Anger	1	rs17590006	85789270	G	ADD	1993	1.032	0.1019	0.8455	1.261	0.3128	0.7544
Anger	1	rs233130	85795112	C	ADD	1993	1.281	0.08471	1.085	1.512	2.922	0.003477
Anger	1	rs233072	85807695	G	ADD	1993	1.239	0.07896	1.061	1.446	2.71	0.006738
Anger	1	rs233050	85837793	C	ADD	1993	1.244	0.08302	1.057	1.463	2.625	0.008655
Anger	1	rs761602	85851308	C	ADD	1993	0.7525	0.1568	0.5534	1.023	-1.814	0.06974
Anger	1	rs11161606	85853902	C	ADD	1993	1.129	0.0716	0.981	1.299	1.692	0.09061
Anger	1	rs6657732	85874495	T	ADD	1993	0.9146	0.0715	0.795	1.052	-1.248	0.2119
Anger	1	rs6673833	85875622	G	ADD	1993	1.038	0.09676	0.8588	1.255	0.3866	0.699
Anger	1	rs1975755	85882905	A	ADD	1993	1.042	0.0741	0.9014	1.205	0.5584	0.5766
Anger	1	rs12033170	85888858	G	ADD	1993	1.065	0.1519	0.7904	1.434	0.4121	0.6802
Anger	1	rs7521189	85889596	A	ADD	1993	0.9373	0.08528	0.7931	1.108	-0.7587	0.448
Anger	1	rs553257	85898330	G	ADD	1993	0.7403	0.1578	0.5434	1.009	-1.906	0.05669
Anger	1	rs1523993	85899128	T	ADD	1993	1.041	0.09676	0.861	1.258	0.4132	0.6794
Anger	1	rs593728	85902045	C	ADD	1993	0.9233	0.09107	0.7724	1.104	-0.8762	0.3809
Anger	1	rs11161615	85906816	A	ADD	1993	1.051	0.07629	0.9053	1.221	0.6561	0.5118
Anger	1	rs11161616	85907625	T	ADD	1993	1.239	0.1077	1.004	1.531	1.993	0.04623
Anger	1	rs648310	85915134	C	ADD	1993	0.9553	0.07262	0.8286	1.101	-0.6295	0.529
Anger	1	rs659070	85915149	A	ADD	1993	1.196	0.09406	0.9946	1.438	1.902	0.05716
Anger	1	rs11161618	85915402	T	ADD	1993	1.107	0.09366	0.9214	1.33	1.086	0.2775
Anger	1	rs1146382	85918101	C	ADD	1993	1.164	0.0705	1.014	1.336	2.151	0.03151
Anger	1	rs1146383	85918329	T	ADD	1993	1.194	0.08516	1.011	1.411	2.083	0.03721
Anger	1	rs506733	85922661	C	ADD	1993	1.174	0.0711	1.021	1.35	2.257	0.02403
Anger	1	rs12568675	85924464	C	ADD	1993	0.9254	0.0763	0.7968	1.075	-1.017	0.3094
Anger	1	rs480414	85927463	A	ADD	1993	1.029	0.08048	0.879	1.205	0.3578	0.7205
Anger	1	rs1403956	85933638	A	ADD	1993	1.025	0.0938	0.8527	1.232	0.2615	0.7937
Anger	1	rs10782551	85939275	A	ADD	1993	1.105	0.08319	0.9386	1.3	1.198	0.2308
Anger	1	rs7538364	85939350	G	ADD	1993	1.04	0.07828	0.8917	1.212	0.4954	0.6203
Anger	1	rs10158333	85939476	C	ADD	1993	1.11	0.07968	0.9494	1.298	1.309	0.1907
Anger	1	rs975880	85939935	A	ADD	1993	0.9441	0.0763	0.813	1.096	-0.7537	0.451
Anger	1	rs1403955	85940105	G	ADD	1993	1.115	0.07953	0.9539	1.303	1.367	0.1716
Anger	1	rs10493765	85941403	A	ADD	1993	1.015	0.0993	0.8356	1.233	0.1508	0.8802
Anger	1	rs7512147	85941419	A	ADD	1993	1.129	0.07043	0.9834	1.296	1.723	0.08492
Anger	1	rs483784	85942086	C	ADD	1993	1.056	0.08335	0.8967	1.243	0.6511	0.515
Anger	1	rs512298	85942879	A	ADD	1993	0.896	0.0909	0.7497	1.071	-1.209	0.2268
Anger	1	rs4949907	85945703	C	ADD	1993	0.9327	0.09521	0.7739	1.124	-0.732	0.4641
Anger	1	rs1146391	85946120	C	ADD	1993	1.218	0.104	0.993	1.493	1.893	0.05841
Anger	1	rs1146394	85947200	A	ADD	1993	0.9047	0.07958	0.7741	1.057	-1.258	0.2084
Anger	1	rs1146395	85951597	C	ADD	1993	0.8511	0.08565	0.7196	1.007	-1.882	0.05986
Anger	1	rs562080	85954113	G	ADD	1993	0.879	0.08774	0.7401	1.044	-1.47	0.1414
Anger	1	rs6665825	85955261	A	ADD	1993	0.8848	0.1179	0.7022	1.115	-1.038	0.2995
Anger	1	rs17099243	85955709	A	ADD	1993	1.064	0.06984	0.9281	1.22	0.8915	0.3726
Anger	1	rs12060378	85967977	T	ADD	1993	1.049	0.07027	0.9144	1.204	0.6872	0.492
Anger	1	rs10493768	85972024	G	ADD	1993	0.9984	0.07045	0.8696	1.146	-0.02309	0.9816
Anger	1	rs10493769	85972426	T	ADD	1993	0.956	0.07107	0.8317	1.099	-0.6326	0.527
Anger	1	rs4420136	85975076	T	ADD	1993	1.027	0.1141	0.8215	1.285	0.2366	0.813
Anger	1	rs12734233	86008536	A	ADD	1993	0.8507	0.1074	0.6893	1.05	-1.506	0.1321
Anger	1	rs11161635	86008940	C	ADD	1993	1.026	0.08073	0.8756	1.202	0.3144	0.7532
Anger	1	rs11161636	86010248	G	ADD	1993	1.077	0.07194	0.9357	1.24	1.036	0.3004
Anger	1	rs1524004	86011057	C	ADD	1993	0.9067	0.07893	0.7767	1.058	-1.242	0.2144
Anger	1	rs1880209	86017278	C	ADD	1993	1.03	0.1284	0.801	1.325	0.2317	0.8168
Anger	1	rs1524001	86017485	A	ADD	1993	0.8791	0.1099	0.7087	1.09	-1.173	0.2409
Anger	1	rs17127877	86018324	C	ADD	1993	1.014	0.08994	0.8497	1.209	0.1495	0.8812
Anger	1	rs17127878	86019307	T	ADD	1993	1.009	0.09824	0.8323	1.223	0.09156	0.927
Anger	1	rs11161637	86021169	G	ADD	1993	0.9848	0.083	0.8369	1.159	-0.1849	0.8533
Anger	1	rs17127881	86021214	T	ADD	1993	1.01	0.09016	0.8467	1.206	0.1145	0.9088
Anger	1	rs1378227	86028530	T	ADD	1993	0.9144	0.08279	0.7774	1.075	-1.081	0.2795
Anger	1	rs10493770	86034864	C	ADD	1993	0.9868	0.08329	0.8382	1.162	-0.1597	0.8732
Anger	1	rs10493772	86035513	T	ADD	1993	1.071	0.07704	0.921	1.246	0.8911	0.3729
Anger	1	rs1378228	86036573	G	ADD	1993	0.955	0.07056	0.8316	1.097	-0.6532	0.5136
Anger	1	rs2297138	86037931	T	ADD	1993	0.9594	0.1007	0.7876	1.169	-0.4112	0.6809
Anger	1	rs6682848	86038476	A	ADD	1993	0.9703	0.09496	0.8055	1.169	-0.3178	0.7507
Anger	1	rs12086058	86040054	G	ADD	1993	0.9659	0.07363	0.8361	1.116	-0.4705	0.638
Anger	1	rs12136955	182358944	A	ADD	1993	1.104	0.07596	0.9509	1.281	1.297	0.1947
Anger	1	rs12403634	182360315	T	ADD	1993	0.8659	0.07347	0.7498	1	-1.96	0.05
Anger	2	rs1347081	183003366	G	ADD	1993	0.9834	0.1262	0.7679	1.259	-0.1324	0.8947
Anger	2	rs1897472	183026612	C	ADD	1993	0.9872	0.1286	0.7672	1.27	-0.1004	0.92
Anger	2	rs13420620	183031491	C	ADD	1993	0.9714	0.07393	0.8404	1.123	-0.3923	0.6948
Anger	2	rs6721984	183032495	C	ADD	1993	0.9714	0.07393	0.8404	1.123	-0.3923	0.6948
Anger	2	rs3769811	183037089	T	ADD	1993	0.9485	0.08014	0.8106	1.11	-0.6601	0.5092
Anger	2	rs3769802	183043334	C	ADD	1993	0.9501	0.08013	0.812	1.112	-0.639	0.5228
Anger	2	rs12612546	183044608	G	ADD	1993	1.011	0.1305	0.783	1.306	0.08478	0.9324
Anger	2	rs3769789	183059200	C	ADD	1993	0.9443	0.08038	0.8066	1.105	-0.7135	0.4756
Anger	2	rs17457303	183065667	G	ADD	1993	1.089	0.07515	0.9396	1.261	1.13	0.2583
Anger	2	rs6728985	183083378	G	ADD	1993	1.01	0.1288	0.7847	1.3	0.07768	0.9381
Anger	2	rs11690832	183086478	C	ADD	1993	0.9649	0.07467	0.8336	1.117	-0.4781	0.6326
Anger	2	rs1432520	183092726	T	ADD	1993	1.061	0.0753	0.9156	1.23	0.7888	0.4303
Anger	2	rs10930995	183101882	A	ADD	1993	0.9765	0.0736	0.8453	1.128	-0.3232	0.7465
Anger	2	rs2568675	183108485	C	ADD	1993	0.9786	0.07362	0.8472	1.131	-0.2932	0.7694
Anger	2	rs2623423	183120344	A	ADD	1993	1.064	0.07554	0.9174	1.234	0.8185	0.4131
Anger	2	rs12474371	183151764	G	ADD	1993	0.9842	0.09256	0.8209	1.18	-0.1718	0.8636
Anger	2	rs16823011	183155786	C	ADD	1993	1.011	0.07202	0.8776	1.164	0.1474	0.8828
Anger	2	rs833141	183162809	T	ADD	1993	0.8034	0.1427	0.6074	1.063	-1.534	0.125
Anger	2	rs833142	183163148	C	ADD	1993	1.06	0.07195	0.9205	1.22	0.8087	0.4187
Anger	2	rs833119	183178206	C	ADD	1993	1.099	0.0817	0.9366	1.29	1.159	0.2465
Anger	2	rs833125	183182776	G	ADD	1993	1.055	0.0705	0.9184	1.211	0.7527	0.4516
Anger	2	rs11679657	183183111	T	ADD	1993	0.9307	0.07028	0.811	1.068	-1.021	0.3071
Anger	2	rs833126	183185164	C	ADD	1993	1.093	0.09183	0.9126	1.308	0.9642	0.335
Anger	2	rs6715692	183195681	T	ADD	1993	1.065	0.0706	0.9277	1.223	0.8965	0.37
Anger	2	rs17264887	183213152	G	ADD	1993	1.104	0.07145	0.9598	1.27	1.385	0.166
Anger	2	rs1564542	183217916	T	ADD	1993	1.137	0.06995	0.9912	1.304	1.833	0.06675
Anger	2	rs11894978	183227222	A	ADD	1993	1.066	0.09882	0.8784	1.294	0.6484	0.5168
Anger	2	rs2195611	183256567	C	ADD	1993	1.014	0.1214	0.7991	1.286	0.1125	0.9104
Anger	2	rs1430158	183262128	T	ADD	1993	1.162	0.07159	1.01	1.337	2.098	0.03591
Anger	2	rs2368253	183284352	C	ADD	1993	0.8577	0.1458	0.6445	1.141	-1.053	0.2925
Anger	2	rs10931012	183290028	G	ADD	1993	1.153	0.07152	1.002	1.326	1.989	0.04668
Anger	2	rs1946815	183298160	G	ADD	1993	1.185	0.07259	1.028	1.366	2.334	0.0196
Anger	2	rs10207132	183300646	G	ADD	1993	1.228	0.07523	1.059	1.423	2.727	0.006398
Anger	2	rs7569537	183306159	C	ADD	1993	0.8611	0.1325	0.6641	1.117	-1.128	0.2592
Anger	2	rs1125184	183320846	A	ADD	1993	1.17	0.08243	0.9956	1.375	1.906	0.05659
Anger	2	rs12465662	183321841	T	ADD	1993	1.172	0.0823	0.9971	1.377	1.925	0.05427
Anger	2	rs1367204	183324227	A	ADD	1993	1.172	0.0823	0.9971	1.377	1.925	0.05427
Anger	2	rs10171703	183343102	T	ADD	1993	1.135	0.07812	0.9737	1.323	1.619	0.1055
Anger	2	rs1897104	183350379	G	ADD	1993	1.087	0.07442	0.9393	1.257	1.118	0.2634
Anger	2	rs1594305	183354600	T	ADD	1993	1.079	0.07092	0.9392	1.24	1.076	0.2818
Anger	2	rs4666587	183354887	T	ADD	1993	1.093	0.07103	0.9514	1.257	1.258	0.2083
Anger	2	rs4666844	183354928	A	ADD	1993	1.148	0.07849	0.9844	1.339	1.759	0.07854
Anger	2	rs2082136	183378313	G	ADD	1993	1.087	0.07082	0.9464	1.249	1.182	0.237
Anger	2	rs3771316	191749035	C	ADD	1993	1.001	0.09945	0.8241	1.217	0.01471	0.9883
Anger	2	rs2355570	191781169	A	ADD	1993	0.9087	0.07004	0.7921	1.042	-1.367	0.1716
Anger	2	rs1517354	191815866	G	ADD	1993	0.8885	0.1052	0.7229	1.092	-1.124	0.2612
Anger	2	rs883844	191825769	C	ADD	1993	0.9412	0.07684	0.8096	1.094	-0.7882	0.4306
Anger	2	rs10437	191828686	G	ADD	1993	1.032	0.09108	0.8637	1.234	0.3507	0.7258
Anger	2	rs6725303	211354027	A	ADD	1993	1.12	0.1088	0.905	1.386	1.042	0.2975
Anger	2	rs759688	211357218	G	ADD	1993	0.987	0.07801	0.847	1.15	-0.1681	0.8665
Anger	2	rs918233	211376416	C	ADD	1993	1.041	0.07201	0.9042	1.199	0.5616	0.5744
Anger	2	rs10188695	211387772	A	ADD	1993	0.8608	0.08823	0.7241	1.023	-1.7	0.08921
Anger	2	rs981024	211396680	A	ADD	1993	0.9444	0.0756	0.8143	1.095	-0.7565	0.4493
Anger	2	rs2250976	211404035	G	ADD	1993	0.9473	0.07544	0.8171	1.098	-0.7176	0.473
Anger	2	rs2887913	211420207	C	ADD	1993	0.9473	0.07544	0.8171	1.098	-0.7176	0.473
Anger	2	rs10804185	211428354	G	ADD	1993	1.128	0.1088	0.9116	1.397	1.11	0.2671
Anger	2	rs10515951	211431038	T	ADD	1993	1.041	0.07688	0.8957	1.211	0.5267	0.5984
Anger	2	rs6714124	211436065	T	ADD	1993	0.9458	0.08351	0.803	1.114	-0.6667	0.505
Anger	2	rs10165443	211446121	C	ADD	1993	0.9949	0.07144	0.8649	1.144	-0.07096	0.9434
Anger	2	rs4399666	211448659	C	ADD	1993	0.9949	0.07144	0.8649	1.144	-0.07096	0.9434
Anger	2	rs10184633	211457261	C	ADD	1993	0.9954	0.07151	0.8652	1.145	-0.0648	0.9483
Anger	2	rs9288418	211465113	A	ADD	1993	1.002	0.1251	0.7842	1.281	0.01684	0.9866
Anger	2	rs2371000	211465780	T	ADD	1993	0.9899	0.07135	0.8607	1.139	-0.1417	0.8873
Anger	2	rs2371001	211467548	G	ADD	1993	0.9656	0.08314	0.8204	1.137	-0.4207	0.674
Anger	2	rs6734696	211469123	A	ADD	1993	0.9913	0.07149	0.8617	1.14	-0.1225	0.9025
Anger	2	rs13010668	211470493	G	ADD	1993	1.073	0.07628	0.9238	1.246	0.9204	0.3573
Anger	2	rs2371002	211471071	G	ADD	1993	0.9868	0.0712	0.8582	1.135	-0.187	0.8516
Anger	2	rs3821135	211486368	G	ADD	1993	1.042	0.07617	0.8978	1.21	0.545	0.5857
Anger	2	rs12468557	211495587	T	ADD	1993	0.9053	0.1342	0.696	1.178	-0.7414	0.4585
Anger	2	rs6750325	211501333	T	ADD	1993	0.8992	0.1313	0.6952	1.163	-0.8095	0.4182
Anger	2	rs2302909	211503556	T	ADD	1993	0.8847	0.1107	0.7121	1.099	-1.107	0.2684
Anger	2	rs4356603	211508287	A	ADD	1993	0.884	0.1107	0.7115	1.098	-1.114	0.2653
Anger	2	rs2371011	211514492	G	ADD	1993	1.011	0.07341	0.8754	1.167	0.1476	0.8827
Anger	2	rs7599931	211517423	G	ADD	1993	1.06	0.08483	0.8979	1.252	0.6904	0.49
Anger	2	rs2287598	211523163	A	ADD	1993	0.9901	0.06973	0.8636	1.135	-0.1434	0.886
Anger	2	rs2270476	211525764	A	ADD	1993	0.9775	0.07199	0.8489	1.126	-0.3161	0.7519
Anger	2	rs12997383	211529850	T	ADD	1993	1.105	0.1134	0.885	1.38	0.8829	0.3773
Anger	2	rs2287596	211532703	T	ADD	1993	0.9874	0.07324	0.8553	1.14	-0.1738	0.862
Anger	2	rs715	211543055	C	ADD	1993	1.082	0.0957	0.8966	1.305	0.8196	0.4125
Anger	3	rs13099450	52013883	G	ADD	1993	0.8365	0.09483	0.6946	1.007	-1.883	0.05968
Anger	3	rs323895	52021316	G	ADD	1993	1.236	0.1345	0.9499	1.609	1.577	0.1147
Anger	4	rs13124532	120416445	T	ADD	1993	0.999	0.114	0.799	1.249	-0.008774	0.993
Anger	4	rs11734241	120416872	G	ADD	1993	0.9534	0.0741	0.8246	1.102	-0.6434	0.52
Anger	4	rs13107334	120424580	G	ADD	1993	1.008	0.09169	0.8422	1.206	0.08705	0.9306
Anger	4	rs4834779	120425246	A	ADD	1993	1.127	0.07596	0.9713	1.308	1.576	0.1149
Anger	4	rs13121569	120428404	G	ADD	1993	0.8986	0.109	0.7258	1.113	-0.9812	0.3265
Anger	4	rs3822192	120445720	C	ADD	1993	0.9565	0.07413	0.8271	1.106	-0.6006	0.5481
Anger	4	rs1155577	120449810	T	ADD	1993	1.074	0.07106	0.9345	1.235	1.006	0.3143
Anger	4	rs1155576	120450159	C	ADD	1993	0.9662	0.0741	0.8356	1.117	-0.4636	0.6429
Anger	4	rs17358524	120491714	G	ADD	1993	0.9349	0.1242	0.7329	1.193	-0.542	0.5878
Anger	4	rs12646525	120502461	T	ADD	1993	0.9187	0.1011	0.7535	1.12	-0.8382	0.4019
Anger	4	rs2389870	120522038	C	ADD	1993	0.9062	0.1087	0.7323	1.121	-0.9062	0.3648
Anger	4	rs10518335	120522172	T	ADD	1993	0.9229	0.101	0.7572	1.125	-0.7945	0.4269
Anger	4	rs10518336	120522934	A	ADD	1993	0.9284	0.07055	0.8085	1.066	-1.053	0.2922
Anger	4	rs6847164	120534734	C	ADD	1993	0.97	0.1136	0.7765	1.212	-0.2679	0.7888
Anger	4	rs6832740	120546136	C	ADD	1993	0.937	0.07208	0.8135	1.079	-0.9033	0.3664
Anger	6	rs2781667	131895144	T	ADD	1993	1.007	0.07574	0.8681	1.168	0.09267	0.9262
Anger	6	rs2781668	131897278	T	ADD	1993	1.017	0.08154	0.8668	1.193	0.2072	0.8358
Anger	6	rs2246012	131898208	C	ADD	1993	0.9284	0.07336	0.8041	1.072	-1.013	0.3112
Anger	6	rs3799143	165747715	G	ADD	1993	0.9183	0.1159	0.7317	1.153	-0.735	0.4623
Anger	6	rs3778248	165754461	A	ADD	1993	0.9877	0.07559	0.8517	1.145	-0.1643	0.8695
Anger	6	rs525643	165754976	T	ADD	1993	0.9877	0.07559	0.8517	1.145	-0.1643	0.8695
Anger	6	rs484842	165759915	C	ADD	1993	0.9878	0.07568	0.8516	1.146	-0.1621	0.8713
Anger	6	rs487489	165765865	A	ADD	1993	0.9451	0.07287	0.8193	1.09	-0.7754	0.4381
Anger	6	rs537436	165768220	G	ADD	1993	0.9437	0.07283	0.8181	1.088	-0.7962	0.4259
Anger	6	rs575669	165790374	C	ADD	1993	0.9437	0.07283	0.8181	1.088	-0.7962	0.4259
Anger	6	rs572280	165798068	A	ADD	1993	0.9501	0.07293	0.8236	1.096	-0.7018	0.4828
Anger	6	rs16897780	165798443	A	ADD	1993	0.9504	0.07425	0.8217	1.099	-0.6854	0.4931
Anger	6	rs220807	165798894	C	ADD	1993	1.116	0.07239	0.9683	1.286	1.515	0.1298
Anger	6	rs9457084	165798963	A	ADD	1993	1.073	0.07144	0.9329	1.234	0.9878	0.3232
Anger	6	rs220806	165799038	T	ADD	1993	0.9112	0.08179	0.7763	1.07	-1.136	0.2558
Anger	6	rs17193	165801183	G	ADD	1993	1.017	0.0736	0.8808	1.175	0.2353	0.8139
Anger	6	rs3818177	165808429	T	ADD	1993	0.9811	0.07774	0.8424	1.143	-0.2455	0.8061
Anger	6	rs12528988	165814173	C	ADD	1993	0.911	0.08381	0.773	1.074	-1.112	0.2663
Anger	6	rs220772	165821351	C	ADD	1993	1.029	0.07357	0.891	1.189	0.3913	0.6956
Anger	6	rs220771	165821402	T	ADD	1993	1.191	0.1261	0.9301	1.525	1.385	0.1661
Anger	6	rs578654	165831491	C	ADD	1993	0.9594	0.07571	0.8271	1.113	-0.5479	0.5838
Anger	6	rs220740	165832227	T	ADD	1993	1.182	0.1265	0.9227	1.515	1.324	0.1856
Anger	6	rs220813	165836746	C	ADD	1993	1.206	0.1129	0.9669	1.505	1.661	0.09662
Anger	6	rs220809	165837800	T	ADD	1993	1.056	0.07104	0.9189	1.214	0.7695	0.4416
Anger	6	rs470278	165846042	G	ADD	1993	0.9163	0.08101	0.7818	1.074	-1.079	0.2807
Anger	6	rs220817	165850480	T	ADD	1993	0.9451	0.08062	0.807	1.107	-0.7004	0.4837
Anger	6	rs454165	165852979	C	ADD	1993	0.9866	0.07103	0.8583	1.134	-0.1906	0.8489
Anger	6	rs3778250	165860246	G	ADD	1993	0.9368	0.07939	0.8018	1.095	-0.8222	0.411
Anger	6	rs1967290	165861013	A	ADD	1993	0.9517	0.08005	0.8135	1.113	-0.6186	0.5362
Anger	6	rs221749	165863036	C	ADD	1993	1.041	0.09169	0.8695	1.246	0.4353	0.6634
Anger	6	rs221748	165865657	A	ADD	1993	0.9859	0.072	0.8562	1.135	-0.1972	0.8437
Anger	6	rs221746	165866460	G	ADD	1993	0.9878	0.07114	0.8592	1.136	-0.1732	0.8625
Anger	6	rs7748041	165871066	T	ADD	1993	0.965	0.08072	0.8238	1.13	-0.4419	0.6585
Anger	6	rs221735	165883486	G	ADD	1993	1.039	0.07484	0.8973	1.203	0.5117	0.6089
Anger	6	rs221724	165887531	T	ADD	1993	0.9269	0.09076	0.7758	1.107	-0.8364	0.4029
Anger	6	rs9459421	165895824	C	ADD	1993	0.9793	0.07802	0.8405	1.141	-0.2679	0.7888
Anger	6	rs617739	165896944	A	ADD	1993	0.9745	0.07637	0.839	1.132	-0.3384	0.735
Anger	6	rs617817	165896984	G	ADD	1993	0.9745	0.07637	0.839	1.132	-0.3384	0.735
Anger	6	rs471544	165901124	C	ADD	1993	0.9774	0.07641	0.8415	1.135	-0.2991	0.7649
Anger	6	rs221730	165905549	G	ADD	1993	0.966	0.07502	0.8339	1.119	-0.4616	0.6444
Anger	6	rs537557	165909462	T	ADD	1993	0.9774	0.07641	0.8415	1.135	-0.2991	0.7649
Anger	6	rs676389	165912970	C	ADD	1993	0.983	0.07855	0.8428	1.147	-0.2179	0.8275
Anger	6	rs7741165	165918005	C	ADD	1993	0.9714	0.07848	0.8329	1.133	-0.3704	0.7111
Anger	6	rs16897948	165920969	C	ADD	1993	0.9584	0.07668	0.8247	1.114	-0.5538	0.5797
Anger	6	rs686406	165930153	G	ADD	1993	0.9611	0.07685	0.8267	1.117	-0.5156	0.6061
Anger	6	rs569647	165932290	C	ADD	1993	1.049	0.0846	0.8888	1.238	0.5665	0.5711
Anger	6	rs515012	165935918	T	ADD	1993	1.055	0.08442	0.8937	1.244	0.6288	0.5295
Anger	6	rs576853	165943163	G	ADD	1993	1.015	0.07831	0.8709	1.184	0.195	0.8454
Anger	6	rs2031846	165947458	A	ADD	1993	0.914	0.09541	0.7581	1.102	-0.9422	0.3461
Anger	6	rs9356369	165953662	T	ADD	1993	0.9798	0.0815	0.8351	1.149	-0.2506	0.8021
Anger	6	rs1511744	165955070	T	ADD	1993	1.025	0.07351	0.8878	1.184	0.3418	0.7325
Anger	6	rs7772901	165959846	C	ADD	1993	0.9382	0.07771	0.8056	1.093	-0.8212	0.4116
Anger	6	rs6922908	165961160	T	ADD	1993	1.188	0.1096	0.9582	1.473	1.571	0.1162
Anger	6	rs7761766	165963574	A	ADD	1993	1.002	0.0713	0.8713	1.152	0.02721	0.9783
Anger	6	rs634651	165965479	T	ADD	1993	0.9075	0.07804	0.7788	1.058	-1.243	0.2139
Anger	6	rs6938249	165969225	T	ADD	1993	0.9618	0.07721	0.8267	1.119	-0.5051	0.6135
Anger	6	rs1022179	165969237	A	ADD	1993	0.8957	0.07092	0.7795	1.029	-1.553	0.1205
Anger	6	rs4709951	165990897	T	ADD	1993	0.9962	0.07567	0.8589	1.155	-0.05056	0.9597
Anger	6	rs943801	165992248	C	ADD	1993	1.195	0.07943	1.022	1.396	2.238	0.02522
Anger	6	rs2987298	166007287	A	ADD	1993	0.873	0.0716	0.7587	1.005	-1.896	0.0579
Anger	6	rs6917844	166008387	A	ADD	1993	1.235	0.07877	1.059	1.441	2.683	0.007305
Anger	6	rs720701	166011637	A	ADD	1993	0.8848	0.0734	0.7662	1.022	-1.668	0.09527
Anger	6	rs844157	166015231	A	ADD	1993	1.097	0.07038	0.9556	1.259	1.314	0.1887
Anger	6	rs7762160	166015431	C	ADD	1993	1.023	0.07527	0.8826	1.186	0.3009	0.7635
Anger	6	rs12214904	166016717	C	ADD	1993	1.224	0.1084	0.9897	1.514	1.865	0.06221
Anger	6	rs705789	166018290	C	ADD	1993	1.1	0.08761	0.9266	1.306	1.09	0.2755
Anger	6	rs12198517	166020095	A	ADD	1993	1.232	0.1079	0.9971	1.522	1.933	0.05328
Anger	6	rs3008013	166027660	C	ADD	1993	0.9097	0.07046	0.7924	1.044	-1.343	0.1793
Anger	6	rs3008018	166030770	G	ADD	1993	1.1	0.08727	0.9271	1.305	1.093	0.2743
Anger	6	rs12204986	166031534	C	ADD	1993	1.202	0.1079	0.9728	1.485	1.705	0.08826
Anger	6	rs2983500	166034053	T	ADD	1993	0.915	0.1239	0.7177	1.167	-0.717	0.4734
Anger	6	rs9459462	166038928	T	ADD	1993	0.9557	0.07045	0.8325	1.097	-0.6426	0.5205
Anger	6	rs2983509	166039571	A	ADD	1993	0.9945	0.0795	0.8511	1.162	-0.06875	0.9452
Anger	6	rs9459464	166042705	G	ADD	1993	0.8025	0.08401	0.6807	0.9462	-2.619	0.008823
Anger	6	rs3008034	166043862	C	ADD	1993	0.88	0.09356	0.7326	1.057	-1.366	0.1719
Anger	6	rs753760	166046483	G	ADD	1993	0.8759	0.09381	0.7288	1.053	-1.413	0.1577
Anger	6	rs12529880	166050841	T	ADD	1993	0.8178	0.1048	0.666	1.004	-1.92	0.05481
Anger	6	rs2983515	166051244	C	ADD	1993	0.6823	0.1482	0.5104	0.9122	-2.58	0.009885
Anger	6	rs12196394	166052415	A	ADD	1993	0.917	0.07463	0.7922	1.061	-1.161	0.2458
Anger	6	rs2983519	166055653	A	ADD	1993	0.9133	0.07465	0.789	1.057	-1.214	0.2246
Anger	6	rs9365899	166062379	C	ADD	1993	0.8849	0.07883	0.7583	1.033	-1.551	0.121
Anger	6	rs2983526	166063761	A	ADD	1993	0.8778	0.07139	0.7632	1.01	-1.826	0.06791
Anger	6	rs9365900	166064152	A	ADD	1993	0.7322	0.08161	0.624	0.8593	-3.819	1.34E-04
Anger	6	rs10485103	166065660	G	ADD	1993	0.86	0.1548	0.6349	1.165	-0.9746	0.3297
Anger	6	rs2983527	166066233	A	ADD	1993	1.026	0.1104	0.826	1.273	0.2282	0.8195
Anger	6	rs875590	166069358	A	ADD	1993	0.9007	0.07085	0.7839	1.035	-1.476	0.14
Anger	6	rs2983530	166069813	G	ADD	1993	0.9864	0.07107	0.8581	1.134	-0.1932	0.8468
Anger	6	rs3008054	166069843	T	ADD	1993	0.9989	0.07101	0.8691	1.148	-0.0154	0.9877
Anger	6	rs911028	166070424	C	ADD	1993	0.9732	0.08193	0.8288	1.143	-0.3319	0.74
Anger	6	rs9365904	166073100	T	ADD	1993	0.97	0.07508	0.8373	1.124	-0.4052	0.6853
Anger	7	rs2220626	65546062	T	ADD	1993	0.9722	0.07534	0.8387	1.127	-0.3749	0.7077
Anger	7	rs12530898	65551384	A	ADD	1993	0.9991	0.1043	0.8145	1.226	-0.008477	0.9932
Anger	8	rs12546275	131797568	A	ADD	1993	0.8967	0.1002	0.7369	1.091	-1.088	0.2767
Anger	8	rs16904358	131802394	T	ADD	1993	1.068	0.07117	0.929	1.228	0.9257	0.3546
Anger	8	rs263238	131812033	A	ADD	1993	1.011	0.07803	0.8675	1.178	0.1385	0.8899
Anger	8	rs16904362	131812287	C	ADD	1993	0.9506	0.1135	0.7611	1.187	-0.4462	0.6555
Anger	8	rs12678910	131815333	G	ADD	1993	1.071	0.08676	0.9039	1.27	0.7949	0.4267
Anger	8	rs11986118	131816296	T	ADD	1993	1.147	0.1522	0.8513	1.546	0.9024	0.3668
Anger	8	rs398267	131816901	T	ADD	1993	0.8832	0.1599	0.6455	1.208	-0.777	0.4371
Anger	8	rs17226545	131817691	T	ADD	1993	0.9806	0.07251	0.8507	1.13	-0.2699	0.7872
Anger	8	rs263234	131818715	G	ADD	1993	0.9813	0.07829	0.8417	1.144	-0.2417	0.809
Anger	8	rs365538	131819039	T	ADD	1993	0.8832	0.1599	0.6455	1.208	-0.777	0.4371
Anger	8	rs1509851	131820892	T	ADD	1993	1.075	0.08705	0.9068	1.276	0.8356	0.4034
Anger	8	rs263250	131821169	T	ADD	1993	0.979	0.07238	0.8495	1.128	-0.2931	0.7695
Anger	8	rs16904364	131822757	A	ADD	1993	0.9696	0.108	0.7847	1.198	-0.2861	0.7748
Anger	8	rs263252	131823126	G	ADD	1993	0.9856	0.114	0.7882	1.232	-0.1275	0.8985
Anger	8	rs1435446	131826621	A	ADD	1993	0.9838	0.0779	0.8445	1.146	-0.2093	0.8342
Anger	8	rs166405	131830612	G	ADD	1993	0.9899	0.1137	0.7921	1.237	-0.08942	0.9288
Anger	8	rs3829032	131833036	T	ADD	1993	1.004	0.1082	0.8123	1.242	0.03898	0.9689
Anger	8	rs166403	131835318	T	ADD	1993	0.958	0.09107	0.8014	1.145	-0.4709	0.6377
Anger	8	rs6997439	131836353	T	ADD	1993	1.053	0.07983	0.9006	1.231	0.6484	0.5167
Anger	8	rs263264	131836730	C	ADD	1993	1.029	0.07892	0.8817	1.201	0.3648	0.7153
Anger	8	rs1396980	131842636	T	ADD	1993	0.9612	0.07811	0.8248	1.12	-0.5061	0.6128
Anger	8	rs430659	131844517	T	ADD	1993	0.9368	0.07117	0.8149	1.077	-0.9169	0.3592
Anger	8	rs263257	131854234	A	ADD	1993	0.9428	0.07114	0.8201	1.084	-0.8274	0.408
Anger	8	rs263239	131865018	A	ADD	1993	0.9106	0.09776	0.7518	1.103	-0.9579	0.3381
Anger	8	rs448852	131865742	A	ADD	1993	0.9066	0.09375	0.7544	1.089	-1.046	0.2954
Anger	8	rs412723	131866339	G	ADD	1993	0.9459	0.07282	0.8201	1.091	-0.7637	0.4451
Anger	8	rs12549142	131871971	A	ADD	1993	1.021	0.07615	0.8796	1.186	0.2757	0.7828
Anger	8	rs10505566	131879068	C	ADD	1993	0.9504	0.08647	0.8023	1.126	-0.5877	0.5567
Anger	8	rs976268	131883578	G	ADD	1993	1.058	0.07237	0.9183	1.219	0.7816	0.4345
Anger	8	rs976266	131883786	T	ADD	1993	0.9894	0.1269	0.7715	1.269	-0.08363	0.9333
Anger	8	rs2917048	131884616	G	ADD	1993	1.071	0.07736	0.9205	1.247	0.8891	0.374
Anger	8	rs2164306	131887274	A	ADD	1993	1.038	0.07467	0.8964	1.201	0.4946	0.6208
Anger	8	rs2860416	131889668	A	ADD	1993	0.9653	0.09591	0.7999	1.165	-0.368	0.7129
Anger	8	rs7842798	131890170	G	ADD	1993	1.034	0.07307	0.8964	1.194	0.4635	0.643
Anger	8	rs1369450	131892722	A	ADD	1993	1.034	0.07307	0.8964	1.194	0.4635	0.643
Anger	8	rs10098645	131893562	G	ADD	1993	1.034	0.07307	0.8964	1.194	0.4635	0.643
Anger	8	rs965814	131894883	A	ADD	1993	1.017	0.08917	0.8539	1.211	0.1887	0.8503
Anger	8	rs4130328	131895923	A	ADD	1993	1.096	0.09812	0.9045	1.329	0.9367	0.3489
Anger	8	rs4128982	131897082	A	ADD	1993	1.1	0.0978	0.9084	1.333	0.9778	0.3282
Anger	8	rs7016933	131903134	A	ADD	1993	1.106	0.07973	0.9458	1.293	1.261	0.2073
Anger	8	rs6470860	131905190	G	ADD	1993	1.064	0.0772	0.9144	1.238	0.8013	0.423
Anger	8	rs13274422	131917676	C	ADD	1993	0.9919	0.1027	0.8111	1.213	-0.07964	0.9365
Anger	8	rs13248582	131918428	T	ADD	1993	1.064	0.07711	0.9144	1.237	0.7989	0.4243
Anger	8	rs12547243	131921956	A	ADD	1993	1.103	0.08251	0.938	1.296	1.184	0.2363
Anger	8	rs12545028	131922027	G	ADD	1993	1.013	0.1307	0.7844	1.31	0.1025	0.9184
Anger	8	rs7461303	131923069	A	ADD	1993	0.9024	0.1636	0.6548	1.244	-0.6276	0.5302
Anger	8	rs7459573	131928401	G	ADD	1993	0.9846	0.07966	0.8423	1.151	-0.1949	0.8455
Anger	8	rs7831098	131930260	C	ADD	1993	0.9877	0.07345	0.8553	1.141	-0.1682	0.8664
Anger	8	rs6470861	131936854	C	ADD	1993	0.9867	0.07984	0.8437	1.154	-0.1682	0.8664
Anger	8	rs7459733	131936877	T	ADD	1993	1.024	0.07133	0.8902	1.177	0.3301	0.7413
Anger	8	rs10087086	131945264	T	ADD	1993	1.007	0.1256	0.787	1.288	0.05378	0.9571
Anger	8	rs16929	131958259	C	ADD	1993	1.07	0.09111	0.8949	1.279	0.7409	0.4587
Anger	8	rs6986982	131987375	A	ADD	1993	0.96	0.1539	0.71	1.298	-0.265	0.791
Anger	8	rs11775729	131992819	T	ADD	1993	0.9279	0.1654	0.6709	1.283	-0.4522	0.6511
Anger	8	rs16904391	131994393	C	ADD	1993	0.9209	0.1653	0.666	1.273	-0.4986	0.618
Anger	8	rs7840509	131997225	G	ADD	1993	0.9209	0.1653	0.666	1.273	-0.4986	0.618
Anger	8	rs3750889	132002334	C	ADD	1993	1.03	0.08886	0.8656	1.226	0.335	0.7376
Anger	8	rs1329803	132002576	G	ADD	1993	1.031	0.08705	0.8689	1.222	0.3459	0.7294
Anger	8	rs2228950	132002770	A	ADD	1993	0.9414	0.1536	0.6967	1.272	-0.393	0.6943
Anger	8	rs12680529	132006323	A	ADD	1993	0.93	0.101	0.7629	1.134	-0.7179	0.4728
Anger	8	rs1329804	132011121	G	ADD	1993	0.9823	0.07262	0.8519	1.133	-0.2464	0.8053
Anger	8	rs9297816	132011279	A	ADD	1993	0.9833	0.0727	0.8527	1.134	-0.2313	0.8171
Anger	8	rs12549392	132020255	A	ADD	1993	0.9784	0.07109	0.8512	1.125	-0.3065	0.7592
Anger	8	rs1028945	132022101	G	ADD	1993	1.019	0.08174	0.8683	1.196	0.2329	0.8158
Anger	8	rs1023095	132022957	C	ADD	1993	1.01	0.07765	0.8677	1.176	0.1322	0.8948
Anger	8	rs885381	132023602	A	ADD	1993	0.9188	0.1164	0.7314	1.154	-0.7279	0.4667
Anger	8	rs10505568	132037550	C	ADD	1993	1.053	0.08254	0.8956	1.238	0.6237	0.5328
Anger	9	rs10901047	133323675	C	ADD	1993	1.04	0.07279	0.9018	1.2	0.5399	0.5892
Anger	9	rs11243372	133324400	A	ADD	1993	1.02	0.0703	0.8888	1.171	0.2829	0.7772
Anger	9	rs4740158	133325472	T	ADD	1993	0.9397	0.1308	0.7272	1.214	-0.4756	0.6344
Anger	9	rs914983	133326213	A	ADD	1993	0.9397	0.1308	0.7272	1.214	-0.4756	0.6344
Anger	9	rs1653332	133328969	G	ADD	1993	1.075	0.07252	0.9325	1.239	0.9965	0.319
Anger	9	rs7860909	133331226	G	ADD	1993	1.071	0.07243	0.9295	1.235	0.95	0.3421
Anger	9	rs1215972	133350608	G	ADD	1993	1.013	0.07365	0.8766	1.17	0.1721	0.8633
Anger	9	rs476067	133351106	A	ADD	1993	1.019	0.07365	0.8819	1.177	0.2543	0.7993
Anger	9	rs540140	133355371	T	ADD	1993	0.9462	0.1061	0.7685	1.165	-0.5206	0.6027
Anger	9	rs480313	133357294	T	ADD	1993	0.9443	0.1063	0.7667	1.163	-0.5387	0.5901
Anger	9	rs474330	133360892	G	ADD	1993	0.983	0.07268	0.8525	1.134	-0.2354	0.8139
Anger	9	rs666971	133362055	A	ADD	1993	1.009	0.07292	0.8745	1.164	0.121	0.9037
Anger	9	rs12375699	133365094	T	ADD	1993	0.9802	0.07414	0.8476	1.133	-0.2699	0.7872
Anger	9	rs544701	133372383	G	ADD	1993	1.068	0.07194	0.9272	1.229	0.909	0.3634
Anger	9	rs2282219	133376153	G	ADD	1993	0.7955	0.1436	0.6004	1.054	-1.593	0.1112
Anger	10	rs9420430	88813947	C	ADD	1993	0.9597	0.07298	0.8318	1.107	-0.5631	0.5734
Anger	10	rs1923939	88828168	A	ADD	1993	0.9815	0.0763	0.8452	1.14	-0.2441	0.8071
Anger	10	rs4275529	88828788	C	ADD	1993	0.9815	0.0763	0.8452	1.14	-0.2441	0.8071
Anger	10	rs6586053	88829872	G	ADD	1993	0.9799	0.07632	0.8438	1.138	-0.2658	0.7904
Anger	10	rs2181522	88832502	C	ADD	1993	0.991	0.08534	0.8383	1.171	-0.1063	0.9153
Anger	10	rs7096107	88847985	T	ADD	1993	0.9901	0.09835	0.8165	1.201	-0.1011	0.9194
Anger	10	rs2296063	88852942	T	ADD	1993	1.085	0.1144	0.8672	1.358	0.7141	0.4752
Anger	11	rs1980090	72288664	C	ADD	1993	1.018	0.08132	0.8679	1.194	0.2176	0.8277
Anger	11	rs1135029	72289291	C	ADD	1993	1.018	0.08132	0.8679	1.194	0.2176	0.8277
Anger	11	rs392565	72290629	A	ADD	1993	1.008	0.08348	0.8561	1.188	0.0991	0.9211
Anger	11	rs341048	72298280	T	ADD	1993	1.115	0.1393	0.8488	1.465	0.7824	0.434
Anger	11	rs907851	72299182	G	ADD	1993	1.011	0.06993	0.8813	1.159	0.1527	0.8787
Anger	11	rs2365774	72308203	G	ADD	1993	0.9989	0.08369	0.8478	1.177	-0.01317	0.9895
Anger	11	rs746399	72315581	T	ADD	1993	0.9982	0.07057	0.8693	1.146	-0.02572	0.9795
Anger	11	rs341087	72316484	C	ADD	1993	0.9692	0.07112	0.8431	1.114	-0.4404	0.6597
Anger	11	rs341086	72317803	C	ADD	1993	1.036	0.08242	0.8815	1.218	0.4302	0.667
Anger	11	rs11235547	72318831	A	ADD	1993	0.9163	0.08674	0.773	1.086	-1.008	0.3133
Anger	11	rs341085	72318882	A	ADD	1993	0.9732	0.07857	0.8343	1.135	-0.3453	0.7299
Anger	11	rs10793036	72322179	C	ADD	1993	1.038	0.0824	0.8834	1.22	0.4555	0.6487
Anger	11	rs755933	72325482	A	ADD	1993	0.9	0.09005	0.7544	1.074	-1.169	0.2422
Anger	11	rs11603497	72330446	C	ADD	1993	1.121	0.1371	0.8569	1.467	0.8339	0.4043
Anger	11	rs4944584	72332931	C	ADD	1993	0.9944	0.07043	0.8662	1.142	-0.07979	0.9364
Anger	11	rs401801	72334873	C	ADD	1993	1.056	0.08007	0.9028	1.236	0.6833	0.4944
Anger	11	rs459309	72335834	T	ADD	1993	0.9846	0.0716	0.8557	1.133	-0.2167	0.8284
Anger	11	rs7111188	72340766	A	ADD	1993	0.8371	0.1178	0.6646	1.055	-1.509	0.1313
Anger	11	rs1009708	72345345	T	ADD	1993	0.8333	0.1178	0.6615	1.05	-1.548	0.1215
Anger	11	rs3781926	72350595	C	ADD	1993	0.9668	0.07216	0.8393	1.114	-0.468	0.6398
Anger	11	rs377432	72358817	C	ADD	1993	1.037	0.07071	0.9027	1.191	0.5115	0.609
Anger	11	rs12797368	72369385	T	ADD	1993	1.063	0.07473	0.9182	1.231	0.8179	0.4134
Anger	11	rs3781913	72373496	G	ADD	1993	1.06	0.07484	0.9151	1.227	0.7739	0.439
Anger	11	rs4523664	106560084	G	ADD	1993	1.028	0.07307	0.8908	1.186	0.3775	0.7058
Anger	11	rs11211867	106566114	C	ADD	1993	0.9943	0.1351	0.763	1.296	-0.04265	0.966
Anger	11	rs597384	106575947	A	ADD	1993	1.04	0.105	0.8465	1.278	0.3734	0.7089
Anger	11	rs602159	106576657	T	ADD	1993	1.037	0.07428	0.8963	1.199	0.4857	0.6272
Anger	11	rs7931295	106591126	C	ADD	1993	0.905	0.09574	0.7501	1.092	-1.043	0.297
Anger	11	rs10789539	106594786	C	ADD	1993	0.8992	0.09589	0.7451	1.085	-1.108	0.2679
Anger	11	rs9666490	106595135	T	ADD	1993	1.149	0.09998	0.9445	1.398	1.389	0.1648
Anger	11	rs4121676	106611905	A	ADD	1993	1.011	0.07658	0.8702	1.175	0.1453	0.8845
Anger	11	rs4121677	106615180	G	ADD	1993	0.9904	0.1067	0.8036	1.221	-0.09015	0.9282
Anger	11	rs3858425	106616708	C	ADD	1993	0.8965	0.0959	0.7429	1.082	-1.139	0.2546
Anger	11	rs17650551	106618077	G	ADD	1993	1.01	0.1067	0.8192	1.244	0.09011	0.9282
Anger	11	rs12800630	106618519	T	ADD	1993	0.9945	0.1067	0.8068	1.226	-0.05195	0.9586
Anger	11	rs3907374	106619739	G	ADD	1993	1.017	0.0763	0.8755	1.181	0.2177	0.8276
Anger	11	rs11608184	106620010	A	ADD	1993	0.991	0.1067	0.804	1.221	-0.08505	0.9322
Anger	11	rs11211902	106639648	C	ADD	1993	1.015	0.07118	0.8831	1.167	0.2128	0.8315
Anger	11	rs901779	106656863	A	ADD	1993	1.041	0.0862	0.8795	1.233	0.4707	0.6379
Anger	11	rs1487909	106673649	T	ADD	1993	0.8415	0.1039	0.6865	1.031	-1.662	0.09651
Anger	11	rs2046682	106678032	G	ADD	1993	1.088	0.08284	0.9252	1.28	1.022	0.3067
Anger	11	rs1487890	106685081	A	ADD	1993	1.129	0.1064	0.9164	1.391	1.14	0.2544
Anger	11	rs10789547	106690102	C	ADD	1993	1.011	0.07312	0.8764	1.167	0.155	0.8768
Anger	11	rs1487891	106692228	A	ADD	1993	0.9252	0.06997	0.8066	1.061	-1.111	0.2666
Anger	11	rs7929737	106700046	T	ADD	1993	1.021	0.08058	0.8722	1.196	0.2634	0.7923
Anger	11	rs12363827	106703727	A	ADD	1993	1.134	0.1064	0.9206	1.397	1.182	0.2371
Anger	11	rs2200656	106713125	G	ADD	1993	0.9319	0.06995	0.8125	1.069	-1.009	0.3131
Anger	11	rs7943998	106715879	C	ADD	1993	1.096	0.07132	0.9533	1.261	1.29	0.1972
Anger	11	rs7483731	106718739	C	ADD	1993	1.059	0.08869	0.89	1.26	0.6462	0.5181
Anger	11	rs11211946	106725302	G	ADD	1993	1.134	0.07075	0.9872	1.303	1.778	0.07536
Anger	11	rs17106130	106728835	C	ADD	1993	0.8275	0.0793	0.7083	0.9666	-2.389	0.01692
Anger	11	rs1971268	106729672	C	ADD	1993	1.058	0.07235	0.9179	1.219	0.7756	0.438
Anger	11	rs10749881	106756696	A	ADD	1993	0.9103	0.07259	0.7896	1.05	-1.294	0.1957
Anger	11	rs11211962	106761487	G	ADD	1993	1.072	0.07633	0.9231	1.245	0.9113	0.3621
Anger	11	rs11211968	106775861	T	ADD	1993	1.06	0.07283	0.919	1.223	0.8008	0.4232
Anger	11	rs2156589	106780118	C	ADD	1993	0.9687	0.08479	0.8204	1.144	-0.3746	0.708
Anger	11	rs1944210	106805698	C	ADD	1993	1.139	0.07012	0.993	1.307	1.859	0.06299
Anger	11	rs12364403	106831656	C	ADD	1993	0.9829	0.08488	0.8322	1.161	-0.2034	0.8389
Anger	11	rs7936117	106831970	C	ADD	1993	1.052	0.1136	0.8417	1.314	0.4437	0.6573
Anger	11	rs6588940	106837790	C	ADD	1993	0.8652	0.07541	0.7463	1.003	-1.921	0.05477
Anger	11	rs982443	106845361	C	ADD	1993	0.9081	0.07402	0.7855	1.05	-1.302	0.1928
Anger	11	rs1455601	106846069	G	ADD	1993	1.22	0.1062	0.991	1.503	1.875	0.06079
Anger	11	rs3133355	106852187	G	ADD	1993	1.106	0.07018	0.9639	1.269	1.436	0.1509
Anger	11	rs2510595	106863491	A	ADD	1993	1.109	0.07007	0.9668	1.272	1.478	0.1395
Anger	11	rs4754176	106863758	A	ADD	1993	0.9029	0.07399	0.781	1.044	-1.38	0.1675
Anger	11	rs3100765	106868362	G	ADD	1993	0.9919	0.09153	0.829	1.187	-0.08926	0.9289
Anger	11	rs1455590	106869973	T	ADD	1993	1.088	0.07387	0.941	1.257	1.137	0.2557
Anger	11	rs2445114	106886058	A	ADD	1993	0.9562	0.07272	0.8292	1.103	-0.6159	0.5379
Anger	12	rs1016145	20526181	C	ADD	1993	0.9048	0.07114	0.7871	1.04	-1.406	0.1598
Anger	12	rs10743368	20529327	T	ADD	1993	1.099	0.08185	0.9363	1.29	1.155	0.2479
Anger	12	rs1899908	20530097	A	ADD	1993	0.9477	0.0715	0.8237	1.09	-0.752	0.452
Anger	12	rs1348582	20531756	C	ADD	1993	1.075	0.07521	0.9274	1.245	0.9582	0.338
Anger	12	rs1530446	20534430	A	ADD	1993	1.155	0.0802	0.9866	1.351	1.792	0.07316
Anger	12	rs12299821	20554993	A	ADD	1993	0.9499	0.07015	0.8279	1.09	-0.7326	0.4638
Anger	12	rs10841510	20557091	G	ADD	1993	0.9874	0.1183	0.7831	1.245	-0.1071	0.9147
Anger	12	rs1444630	20562759	A	ADD	1993	0.9974	0.1163	0.7941	1.253	-0.02268	0.9819
Anger	12	rs1444629	20562907	A	ADD	1993	0.9974	0.1163	0.7941	1.253	-0.02268	0.9819
Anger	12	rs978349	20563134	A	ADD	1993	0.9974	0.1163	0.7941	1.253	-0.02268	0.9819
Anger	12	rs1444644	20565960	T	ADD	1993	1.003	0.116	0.7995	1.259	0.0297	0.9763
Anger	12	rs1444646	20568949	C	ADD	1993	0.9965	0.1147	0.7959	1.248	-0.03061	0.9756
Anger	12	rs12811752	20577805	T	ADD	1993	0.9623	0.07183	0.8359	1.108	-0.5356	0.5923
Anger	12	rs11045234	20578208	C	ADD	1993	1.068	0.1318	0.8251	1.383	0.5015	0.616
Anger	12	rs11045241	20583021	T	ADD	1993	0.9772	0.0779	0.8388	1.138	-0.2964	0.7669
Anger	12	rs10770658	20586821	G	ADD	1993	0.9406	0.07011	0.8198	1.079	-0.8739	0.3822
Anger	12	rs10841521	20587192	G	ADD	1993	0.818	0.1505	0.6091	1.099	-1.335	0.1817
Anger	12	rs10841523	20588575	G	ADD	1993	0.9771	0.07388	0.8454	1.129	-0.3138	0.7537
Anger	12	rs10770660	20594223	A	ADD	1993	0.9735	0.07534	0.8399	1.128	-0.3567	0.7213
Anger	12	rs4762755	20595535	C	ADD	1993	0.9897	0.07181	0.8598	1.139	-0.144	0.8855
Anger	12	rs10841528	20597486	G	ADD	1993	1.078	0.1241	0.8451	1.375	0.604	0.5458
Anger	12	rs11045250	20597794	C	ADD	1993	0.9225	0.08217	0.7852	1.084	-0.9823	0.326
Anger	12	rs10841530	20599112	A	ADD	1993	0.9548	0.07533	0.8237	1.107	-0.6144	0.5389
Anger	12	rs12184495	20599454	A	ADD	1993	1.089	0.129	0.8459	1.402	0.6627	0.5075
Anger	12	rs11045251	20599749	A	ADD	1993	0.9279	0.08231	0.7897	1.09	-0.9093	0.3632
Anger	12	rs7962446	20600312	G	ADD	1993	0.9259	0.08223	0.788	1.088	-0.9368	0.3489
Anger	12	rs10841532	20601036	G	ADD	1993	0.9589	0.07532	0.8273	1.111	-0.557	0.5775
Anger	12	rs10841535	20602248	C	ADD	1993	0.9688	0.07513	0.8362	1.123	-0.4216	0.6734
Anger	12	rs10047559	20605116	G	ADD	1993	0.9869	0.07573	0.8508	1.145	-0.1736	0.8622
Anger	12	rs10841537	20605573	G	ADD	1993	0.9751	0.079	0.8352	1.138	-0.3192	0.7495
Anger	12	rs12311557	20608723	G	ADD	1993	0.9635	0.08106	0.822	1.129	-0.4581	0.6469
Anger	12	rs10770662	20612328	A	ADD	1993	0.9785	0.0783	0.8393	1.141	-0.2771	0.7817
Anger	12	rs10770664	20614024	G	ADD	1993	0.97	0.0775	0.8333	1.129	-0.3936	0.6939
Anger	12	rs4762758	20614659	G	ADD	1993	1.001	0.07759	0.8596	1.165	0.009956	0.9921
Anger	12	rs10841544	20624924	G	ADD	1993	0.9713	0.07679	0.8356	1.129	-0.3798	0.7041
Anger	12	rs11045272	20625266	G	ADD	1993	0.9802	0.07579	0.8449	1.137	-0.2639	0.7919
Anger	12	rs11045274	20629739	A	ADD	1993	0.9637	0.07791	0.8272	1.123	-0.4746	0.6351
Anger	12	rs7304019	20633916	C	ADD	1993	0.9538	0.07671	0.8207	1.109	-0.6167	0.5374
Anger	12	rs10841549	20635626	A	ADD	1993	0.9739	0.07627	0.8387	1.131	-0.3465	0.7289
Anger	12	rs12423286	20643574	G	ADD	1993	0.944	0.07841	0.8096	1.101	-0.7345	0.4626
Anger	12	rs7487165	20668544	T	ADD	1993	1.065	0.07164	0.9253	1.225	0.8758	0.3812
Anger	12	rs6487101	20669191	A	ADD	1993	1.047	0.07154	0.9102	1.205	0.6446	0.5192
Anger	12	rs6487105	20678518	T	ADD	1993	1.045	0.07139	0.9088	1.202	0.621	0.5346
Anger	12	rs4561252	20683797	T	ADD	1993	1.043	0.0714	0.9066	1.199	0.5864	0.5576
Anger	12	rs4502032	20695607	C	ADD	1993	1.067	0.07135	0.9274	1.227	0.904	0.366
Anger	12	rs7303620	20698548	C	ADD	1993	1.067	0.07135	0.9274	1.227	0.904	0.366
Anger	12	rs2311	20699771	G	ADD	1993	1.054	0.07162	0.9158	1.213	0.7324	0.4639
Anger	12	rs10841562	20708306	T	ADD	1993	1.105	0.07223	0.9587	1.273	1.376	0.1688
Anger	12	rs11045310	20713699	C	ADD	1993	1.136	0.07205	0.9861	1.308	1.766	0.07737
Anger	12	rs7953797	20719629	C	ADD	1993	0.9582	0.0734	0.8298	1.106	-0.5823	0.5604
Anger	12	rs12579577	20722987	A	ADD	1993	0.9289	0.083	0.7895	1.093	-0.8882	0.3744
Anger	12	rs7300210	20724352	C	ADD	1993	0.9253	0.07316	0.8017	1.068	-1.062	0.2884
Anger	12	rs4609649	20727451	A	ADD	1993	0.9655	0.07353	0.8359	1.115	-0.4779	0.6327
Anger	12	rs10459069	20743781	G	ADD	1993	1.119	0.07496	0.9665	1.297	1.505	0.1323
Anger	12	rs12318442	20746007	T	ADD	1993	0.9634	0.1038	0.786	1.181	-0.3593	0.7194
Anger	12	rs4762975	20751526	A	ADD	1993	1.103	0.07133	0.9589	1.268	1.371	0.1704
Anger	12	rs11045324	20752797	T	ADD	1993	0.9484	0.07444	0.8196	1.097	-0.712	0.4765
Anger	12	rs10770674	20755626	C	ADD	1993	0.9785	0.1138	0.783	1.223	-0.1909	0.8486
Anger	12	rs7314654	20755963	G	ADD	1993	0.9785	0.1138	0.783	1.223	-0.1909	0.8486
Anger	12	rs10770675	20757813	A	ADD	1993	0.9708	0.07411	0.8395	1.123	-0.4001	0.6891
Anger	12	rs10841575	20773424	A	ADD	1993	0.942	0.07987	0.8055	1.102	-0.7486	0.4541
Anger	12	rs11045336	20774085	G	ADD	1993	0.9472	0.08009	0.8096	1.108	-0.6776	0.498
Anger	12	rs11045338	20775890	C	ADD	1993	0.9427	0.07986	0.8062	1.102	-0.7383	0.4603
Anger	12	rs4397903	20778046	T	ADD	1993	0.9484	0.08029	0.8103	1.11	-0.66	0.5092
Anger	12	rs4315134	20778436	T	ADD	1993	0.9476	0.07992	0.8102	1.108	-0.6733	0.5007
Anger	12	rs4378443	20781708	A	ADD	1993	0.9299	0.07253	0.8067	1.072	-1.002	0.3165
Anger	12	rs7977905	20785224	A	ADD	1993	0.9831	0.07123	0.855	1.13	-0.2393	0.8109
Anger	12	rs11045351	20787484	T	ADD	1993	0.8309	0.141	0.6303	1.095	-1.314	0.1889
Anger	12	rs7300068	20789066	A	ADD	1993	1.051	0.09344	0.8749	1.262	0.53	0.5961
Anger	12	rs10770680	20790891	T	ADD	1993	0.8414	0.08208	0.7164	0.9883	-2.103	0.03544
Anger	12	rs4762978	20791982	G	ADD	1993	0.8144	0.1274	0.6344	1.046	-1.611	0.1072
Anger	12	rs4630342	20794095	A	ADD	1993	0.913	0.0903	0.7649	1.09	-1.008	0.3134
Anger	12	rs10743383	20794150	G	ADD	1993	0.9206	0.08978	0.772	1.098	-0.9216	0.3567
Anger	12	rs4583026	20794191	G	ADD	1993	0.8691	0.07935	0.7439	1.015	-1.769	0.07696
Anger	12	rs10734706	20795813	T	ADD	1993	0.9797	0.1049	0.7976	1.203	-0.1952	0.8452
Anger	12	rs6487125	20804160	T	ADD	1993	1.176	0.0867	0.9925	1.394	1.873	0.06109
Anger	12	rs10770687	20810511	C	ADD	1993	1.182	0.08665	0.9976	1.401	1.932	0.05333
Anger	12	rs10841588	20818199	A	ADD	1993	1.154	0.07932	0.9875	1.348	1.801	0.07166
Anger	12	rs10770690	20818476	G	ADD	1993	1.183	0.08666	0.9982	1.402	1.939	0.05246
Anger	12	rs7137534	20831777	T	ADD	1993	1.009	0.1013	0.8272	1.23	0.08737	0.9304
Anger	12	rs954865	20834162	A	ADD	1993	0.9936	0.09571	0.8236	1.199	-0.06751	0.9462
Anger	12	rs6487131	20834242	T	ADD	1993	1.013	0.1455	0.7613	1.347	0.08581	0.9316
Anger	12	rs6487132	20834289	G	ADD	1993	1.013	0.1455	0.7613	1.347	0.08581	0.9316
Anger	12	rs7305275	20834635	T	ADD	1993	0.9936	0.09571	0.8236	1.199	-0.06751	0.9462
Anger	12	rs12230076	70772164	G	ADD	1993	1.004	0.1168	0.7989	1.263	0.03799	0.9697
Anger	12	rs12423152	70785046	G	ADD	1993	0.9262	0.07767	0.7954	1.079	-0.9866	0.3239
Anger	12	rs787941	70785224	C	ADD	1993	0.9945	0.1171	0.7905	1.251	-0.04705	0.9625
Anger	12	rs968122	70791615	C	ADD	1993	0.9121	0.07045	0.7945	1.047	-1.306	0.1917
Anger	12	rs12582436	70792777	T	ADD	1993	0.9421	0.08337	0.8	1.109	-0.716	0.474
Anger	12	rs710650	70794570	C	ADD	1993	0.9839	0.1167	0.7828	1.237	-0.1387	0.8897
Anger	12	rs17108108	70797917	C	ADD	1993	1.16	0.09114	0.9701	1.387	1.626	0.1039
Anger	12	rs11837609	70798768	T	ADD	1993	1.053	0.0707	0.917	1.21	0.7346	0.4626
Anger	12	rs710648	70798804	A	ADD	1993	1.024	0.07956	0.8762	1.197	0.2988	0.7651
Anger	12	rs11178226	70803674	A	ADD	1993	1.101	0.07816	0.9445	1.283	1.229	0.2191
Anger	12	rs7312048	70806027	G	ADD	1993	0.9445	0.07312	0.8184	1.09	-0.7811	0.4348
Anger	12	rs7138222	70806981	A	ADD	1993	0.9571	0.07203	0.831	1.102	-0.6094	0.5423
Anger	12	rs6581940	70808496	T	ADD	1993	0.9571	0.07203	0.831	1.102	-0.6094	0.5423
Anger	12	rs787931	70817279	G	ADD	1993	1.057	0.07493	0.9129	1.225	0.7441	0.4568
Anger	12	rs9658565	117651367	C	ADD	1993	0.8581	0.09764	0.7086	1.039	-1.568	0.1169
Anger	12	rs2682826	117652838	A	ADD	1993	1.005	0.07448	0.8689	1.163	0.07266	0.9421
Anger	12	rs2293048	117664825	T	ADD	1993	0.9447	0.08722	0.7963	1.121	-0.6519	0.5145
Anger	12	rs904658	117665544	A	ADD	1993	1.038	0.07035	0.9047	1.192	0.536	0.592
Anger	12	rs3741475	117669914	A	ADD	1993	0.9978	0.07501	0.8614	1.156	-0.02883	0.977
Anger	12	rs1353939	117675353	T	ADD	1993	0.9998	0.07382	0.8651	1.155	-0.002508	0.998
Anger	12	rs816353	117684780	G	ADD	1993	1.03	0.07542	0.8884	1.194	0.391	0.6958
Anger	12	rs2291909	117684917	G	ADD	1993	0.8686	0.1209	0.6853	1.101	-1.166	0.2437
Anger	12	rs2291908	117685138	C	ADD	1993	1.002	0.07142	0.8709	1.152	0.02462	0.9804
Anger	12	rs1047735	117685270	A	ADD	1993	0.9984	0.07136	0.8681	1.148	-0.02191	0.9825
Anger	12	rs9658463	117685399	T	ADD	1993	0.8686	0.1209	0.6853	1.101	-1.166	0.2437
Anger	12	rs2650163	117693037	G	ADD	1993	0.9636	0.0875	0.8117	1.144	-0.4238	0.6717
Anger	12	rs816358	117697308	T	ADD	1993	1.065	0.1122	0.8552	1.328	0.5654	0.5718
Anger	12	rs2293055	117701884	A	ADD	1993	0.9865	0.1316	0.7622	1.277	-0.103	0.918
Anger	12	rs3741480	117705774	T	ADD	1993	0.9953	0.07165	0.8649	1.145	-0.0659	0.9475
Anger	12	rs7139256	117713765	C	ADD	1993	0.9999	0.09389	0.8319	1.202	-6.28E-04	0.9995
Anger	12	rs3825102	117720185	A	ADD	1993	1.059	0.08297	0.8998	1.246	0.6875	0.4918
Anger	12	rs3782202	117720380	G	ADD	1993	1.042	0.09614	0.8628	1.258	0.4253	0.6707
Anger	12	rs7133438	117724736	T	ADD	1993	1.044	0.09054	0.8744	1.247	0.4773	0.6332
Anger	12	rs2271987	117728517	T	ADD	1993	0.91	0.09713	0.7523	1.101	-0.9709	0.3316
Anger	12	rs7977109	117730340	G	ADD	1993	0.9559	0.07648	0.8229	1.111	-0.5892	0.5557
Anger	12	rs532967	117732339	A	ADD	1993	0.968	0.08593	0.818	1.146	-0.3785	0.7051
Anger	12	rs12811583	117739942	C	ADD	1993	0.9576	0.08147	0.8162	1.123	-0.5323	0.5945
Anger	12	rs11068445	117744929	A	ADD	1993	0.9652	0.0815	0.8227	1.132	-0.4343	0.664
Anger	12	rs7295972	117747368	A	ADD	1993	0.8821	0.07144	0.7668	1.015	-1.756	0.0791
Anger	12	rs9658303	117748961	C	ADD	1993	0.9899	0.1168	0.7873	1.245	-0.08712	0.9306
Anger	12	rs549098	117754327	A	ADD	1993	1.233	0.08772	1.038	1.464	2.385	0.01707
Anger	12	rs2077171	117756502	T	ADD	1993	0.9282	0.1396	0.7061	1.22	-0.5337	0.5935
Anger	12	rs1483757	117761540	G	ADD	1993	0.8426	0.07113	0.733	0.9686	-2.408	0.01604
Anger	12	rs12578547	117763347	C	ADD	1993	1.023	0.0738	0.885	1.182	0.305	0.7604
Anger	12	rs473640	117765714	C	ADD	1993	0.945	0.06985	0.8241	1.084	-0.8093	0.4184
Anger	12	rs474523	117765810	T	ADD	1993	0.9173	0.07056	0.7988	1.053	-1.224	0.2209
Anger	12	rs9658281	117767578	T	ADD	1993	0.8079	0.1237	0.6339	1.03	-1.725	0.08456
Anger	12	rs576881	117772835	G	ADD	1993	1.2	0.09789	0.9909	1.454	1.867	0.06196
Anger	12	rs545654	117777049	T	ADD	1993	1.077	0.08332	0.915	1.268	0.8935	0.3716
Anger	12	rs1004356	117777372	C	ADD	1993	0.9454	0.1384	0.7207	1.24	-0.4059	0.6848
Anger	12	rs9658265	117777870	C	ADD	1993	0.8544	0.1359	0.6546	1.115	-1.158	0.247
Anger	12	rs1552227	117779035	T	ADD	1993	0.941	0.07877	0.8064	1.098	-0.772	0.4401
Anger	12	rs482555	117781391	C	ADD	1993	0.967	0.06936	0.8441	1.108	-0.4835	0.6287
Anger	12	rs17509231	117794323	T	ADD	1993	0.9227	0.1449	0.6945	1.226	-0.5553	0.5787
Anger	14	rs7140310	68110737	G	ADD	1993	0.9952	0.08703	0.8391	1.18	-0.05527	0.9559
Anger	14	rs742869	68113293	A	ADD	1993	1.222	0.07851	1.047	1.425	2.55	0.01076
Anger	14	rs1804799	68118364	T	ADD	1993	0.9341	0.08381	0.7926	1.101	-0.8128	0.4164
Anger	21	rs2269127	44077237	A	ADD	1993	0.9869	0.07629	0.8498	1.146	-0.1728	0.8628
Anger	21	rs2269128	44078102	G	ADD	1993	1.027	0.08003	0.8775	1.201	0.3271	0.7436
Anger	21	rs2138327	44085955	T	ADD	1993	0.9703	0.07284	0.8413	1.119	-0.4133	0.6794
Anger	21	rs2284958	44088631	C	ADD	1993	0.9523	0.07299	0.8254	1.099	-0.6696	0.5031
Anger	21	rs1005693	44092814	T	ADD	1993	1.011	0.07387	0.8747	1.168	0.1472	0.883
Anger	21	rs374281	44096673	T	ADD	1993	1.237	0.1029	1.011	1.514	2.07	0.03849
Anger	21	rs3819895	44097740	C	ADD	1993	0.9716	0.0757	0.8377	1.127	-0.3803	0.7037
Anger	21	rs8130861	44098753	A	ADD	1993	0.9678	0.07571	0.8343	1.123	-0.4321	0.6657
Anger	21	rs3819900	44099707	C	ADD	1993	0.9802	0.07417	0.8476	1.134	-0.2695	0.7876
Anger	21	rs3819902	44100015	C	ADD	1993	0.9633	0.07578	0.8303	1.118	-0.4938	0.6215
Anger	21	rs2269139	44103949	T	ADD	1993	0.9656	0.08845	0.8119	1.148	-0.3962	0.6919
Anger	21	rs8134359	44104825	T	ADD	1993	0.9781	0.07422	0.8457	1.131	-0.2983	0.7655
Anger	21	rs11702318	44112366	C	ADD	1993	1.161	0.1051	0.9448	1.426	1.419	0.1559
Anger	21	rs2269143	44117425	A	ADD	1993	0.9794	0.0763	0.8434	1.137	-0.2726	0.7852
Anger	21	rs2269144	44117997	A	ADD	1993	1.03	0.07122	0.8962	1.185	0.4214	0.6735
Anger	21	rs2269145	44124432	C	ADD	1993	1.028	0.07052	0.8949	1.18	0.385	0.7003
Anger	21	rs2245730	44125328	A	ADD	1993	1.127	0.09722	0.9316	1.364	1.231	0.2182
Anger	21	rs8133010	44126321	C	ADD	1993	0.9747	0.07032	0.8492	1.119	-0.3637	0.7161
Anger	21	rs6586341	44134443	A	ADD	1993	0.941	0.07342	0.8149	1.087	-0.8283	0.4075
Anger	21	rs11203208	44135444	G	ADD	1993	0.9586	0.07459	0.8282	1.11	-0.5664	0.5712
Anger	21	rs2839576	44139957	A	ADD	1993	1.167	0.1068	0.9462	1.438	1.443	0.1491
Anger	21	rs2269149	44141357	T	ADD	1993	1.167	0.1068	0.9462	1.438	1.443	0.1491
Anger	21	rs1029332	44142979	A	ADD	1993	1.167	0.1068	0.9462	1.438	1.443	0.1491
Anger	21	rs2284963	44145135	T	ADD	1993	0.9659	0.07723	0.8303	1.124	-0.4488	0.6536
Anger	21	rs2284965	44145777	G	ADD	1993	0.982	0.07259	0.8518	1.132	-0.2503	0.8023
Anger	21	rs8132186	44151564	G	ADD	1993	0.9715	0.1449	0.7313	1.29	-0.1998	0.8416
Anger	21	rs9979235	44156769	G	ADD	1993	0.9945	0.07475	0.859	1.151	-0.07334	0.9415
Anger	21	rs8133738	44158636	C	ADD	1993	1.135	0.09676	0.9389	1.372	1.308	0.1908
Anger	21	rs10451851	44161227	A	ADD	1993	1.087	0.07155	0.9451	1.251	1.171	0.2417
Anger	21	rs11203213	44161845	T	ADD	1993	1.185	0.09997	0.9744	1.442	1.701	0.08903
Anger	21	rs6586343	44163625	C	ADD	1993	1.199	0.1093	0.9678	1.485	1.661	0.09678
Anger	21	rs2839583	44168608	C	ADD	1993	0.9909	0.09007	0.8306	1.182	-0.1013	0.9193
Anger	21	rs2051402	44172809	C	ADD	1993	1.028	0.07186	0.8929	1.183	0.3832	0.7016
Anger	21	rs2284967	44172913	C	ADD	1993	0.9812	0.07083	0.854	1.127	-0.2677	0.7889
Anger	21	rs2269161	44175695	A	ADD	1993	1.019	0.07391	0.8819	1.178	0.2596	0.7952
Anger	21	rs756574	44177438	A	ADD	1993	0.9486	0.08539	0.8024	1.121	-0.6174	0.537
Anger	21	rs1547379	44180916	A	ADD	1993	0.9787	0.07102	0.8515	1.125	-0.3033	0.7616
Anger	21	rs2284972	44185993	G	ADD	1993	1.014	0.06906	0.8852	1.16	0.1943	0.846
Anger	21	rs4920149	44188956	T	ADD	1993	1.061	0.06892	0.9271	1.215	0.8613	0.3891
Anger	21	rs6586345	44189948	C	ADD	1993	1.064	0.06882	0.9298	1.218	0.9028	0.3666
Anger	21	rs9978277	44191859	G	ADD	1993	0.9767	0.07752	0.839	1.137	-0.304	0.7612
Confusion	1	rs12043505	85785099	C	ADD	1993	0.9636	0.1582	0.7067	1.314	-0.2346	0.8145
Confusion	1	rs233111	85785655	T	ADD	1993	0.882	0.07533	0.7609	1.022	-1.668	0.09539
Confusion	1	rs233112	85785751	C	ADD	1993	1.031	0.08314	0.8763	1.214	0.3712	0.7105
Confusion	1	rs3813600	85786166	A	ADD	1993	0.9303	0.07855	0.7975	1.085	-0.9202	0.3575
Confusion	1	rs233115	85786977	A	ADD	1993	1.049	0.08957	0.8802	1.251	0.536	0.592
Confusion	1	rs1498374	85787334	T	ADD	1993	1.101	0.1518	0.8175	1.482	0.6324	0.5271
Confusion	1	rs17590006	85789270	G	ADD	1993	1.259	0.1029	1.029	1.54	2.235	0.02541
Confusion	1	rs233130	85795112	C	ADD	1993	1.049	0.08957	0.8802	1.251	0.536	0.592
Confusion	1	rs233072	85807695	G	ADD	1993	1.021	0.08314	0.8671	1.201	0.2451	0.8064
Confusion	1	rs233050	85837793	C	ADD	1993	1.075	0.08727	0.9059	1.275	0.8275	0.408
Confusion	1	rs761602	85851308	C	ADD	1993	0.8023	0.1611	0.5851	1.1	-1.368	0.1715
Confusion	1	rs11161606	85853902	C	ADD	1993	1.015	0.07462	0.8765	1.174	0.1935	0.8466
Confusion	1	rs6657732	85874495	T	ADD	1993	0.9931	0.07403	0.8589	1.148	-0.09401	0.9251
Confusion	1	rs6673833	85875622	G	ADD	1993	1.173	0.09875	0.9669	1.424	1.619	0.1053
Confusion	1	rs1975755	85882905	A	ADD	1993	0.9946	0.07736	0.8547	1.157	-0.07021	0.944
Confusion	1	rs12033170	85888858	G	ADD	1993	1.05	0.1581	0.7703	1.431	0.3093	0.7571
Confusion	1	rs7521189	85889596	A	ADD	1993	1.052	0.08726	0.8862	1.248	0.5758	0.5648
Confusion	1	rs553257	85898330	G	ADD	1993	0.7899	0.1621	0.5749	1.085	-1.455	0.1458
Confusion	1	rs1523993	85899128	T	ADD	1993	1.176	0.09876	0.9694	1.428	1.645	0.09994
Confusion	1	rs593728	85902045	C	ADD	1993	0.9304	0.09481	0.7726	1.12	-0.7606	0.4469
Confusion	1	rs11161615	85906816	A	ADD	1993	0.9857	0.07984	0.8429	1.153	-0.1809	0.8564
Confusion	1	rs11161616	85907625	T	ADD	1993	1.076	0.1139	0.8607	1.345	0.6428	0.5203
Confusion	1	rs648310	85915134	C	ADD	1993	1.02	0.07524	0.8804	1.182	0.2671	0.7894
Confusion	1	rs659070	85915149	A	ADD	1993	1.115	0.09853	0.9192	1.353	1.105	0.2692
Confusion	1	rs11161618	85915402	T	ADD	1993	1.082	0.09751	0.8936	1.31	0.8061	0.4202
Confusion	1	rs1146382	85918101	C	ADD	1993	1.052	0.07329	0.9113	1.215	0.6933	0.4881
Confusion	1	rs1146383	85918329	T	ADD	1993	1.11	0.08913	0.9321	1.322	1.17	0.2418
Confusion	1	rs506733	85922661	C	ADD	1993	1.035	0.07397	0.8956	1.197	0.4697	0.6385
Confusion	1	rs12568675	85924464	C	ADD	1993	0.9003	0.07946	0.7705	1.052	-1.321	0.1864
Confusion	1	rs480414	85927463	A	ADD	1993	1.027	0.08375	0.8713	1.21	0.315	0.7527
Confusion	1	rs1403956	85933638	A	ADD	1993	1.078	0.09694	0.8914	1.304	0.7743	0.4387
Confusion	1	rs10782551	85939275	A	ADD	1993	1.091	0.08654	0.9209	1.293	1.007	0.3138
Confusion	1	rs7538364	85939350	G	ADD	1993	0.9898	0.08183	0.8431	1.162	-0.1257	0.9
Confusion	1	rs10158333	85939476	C	ADD	1993	1.045	0.08332	0.8873	1.23	0.5254	0.5993
Confusion	1	rs975880	85939935	A	ADD	1993	0.9066	0.07955	0.7757	1.06	-1.232	0.2179
Confusion	1	rs1403955	85940105	G	ADD	1993	1.049	0.08316	0.8912	1.235	0.5748	0.5654
Confusion	1	rs10493765	85941403	A	ADD	1993	1.037	0.1032	0.8474	1.27	0.3564	0.7216
Confusion	1	rs7512147	85941419	A	ADD	1993	1.027	0.07335	0.8896	1.186	0.3645	0.7155
Confusion	1	rs483784	85942086	C	ADD	1993	0.9773	0.08756	0.8232	1.16	-0.2628	0.7927
Confusion	1	rs512298	85942879	A	ADD	1993	0.9086	0.09456	0.7549	1.094	-1.014	0.3107
Confusion	1	rs4949907	85945703	C	ADD	1993	1.046	0.09763	0.8642	1.267	0.4648	0.6421
Confusion	1	rs1146391	85946120	C	ADD	1993	1.076	0.1099	0.8679	1.335	0.6698	0.503
Confusion	1	rs1146394	85947200	A	ADD	1993	0.971	0.08227	0.8264	1.141	-0.3576	0.7207
Confusion	1	rs1146395	85951597	C	ADD	1993	0.8275	0.08971	0.6941	0.9866	-2.111	0.03479
Confusion	1	rs562080	85954113	G	ADD	1993	0.8536	0.09188	0.713	1.022	-1.722	0.08503
Confusion	1	rs6665825	85955261	A	ADD	1993	1.024	0.1194	0.8099	1.293	0.1947	0.8456
Confusion	1	rs17099243	85955709	A	ADD	1993	1.087	0.07261	0.9431	1.254	1.153	0.2489
Confusion	1	rs12060378	85967977	T	ADD	1993	1.069	0.07308	0.9266	1.234	0.9166	0.3593
Confusion	1	rs10493768	85972024	G	ADD	1993	1.066	0.07318	0.9236	1.23	0.874	0.3821
Confusion	1	rs10493769	85972426	T	ADD	1993	1.039	0.0739	0.8988	1.201	0.5156	0.6061
Confusion	1	rs4420136	85975076	T	ADD	1993	1.134	0.1164	0.9024	1.424	1.078	0.281
Confusion	1	rs12734233	86008536	A	ADD	1993	0.9011	0.1109	0.725	1.12	-0.9383	0.3481
Confusion	1	rs11161635	86008940	C	ADD	1993	1.026	0.08414	0.87	1.21	0.3048	0.7605
Confusion	1	rs11161636	86010248	G	ADD	1993	0.9826	0.07477	0.8487	1.138	-0.2342	0.8148
Confusion	1	rs1524004	86011057	C	ADD	1993	0.9791	0.08155	0.8344	1.149	-0.2596	0.7952
Confusion	1	rs1880209	86017278	C	ADD	1993	0.9662	0.135	0.7416	1.259	-0.2546	0.7991
Confusion	1	rs1524001	86017485	A	ADD	1993	0.9969	0.1116	0.801	1.241	-0.02775	0.9779
Confusion	1	rs17127877	86018324	C	ADD	1993	1.052	0.09321	0.8767	1.263	0.5487	0.5832
Confusion	1	rs17127878	86019307	T	ADD	1993	0.9087	0.1043	0.7407	1.115	-0.9181	0.3585
Confusion	1	rs11161637	86021169	G	ADD	1993	1.038	0.08561	0.8778	1.228	0.4379	0.6615
Confusion	1	rs17127881	86021214	T	ADD	1993	1.058	0.09335	0.8814	1.271	0.607	0.5438
Confusion	1	rs1378227	86028530	T	ADD	1993	0.9178	0.08632	0.7749	1.087	-0.9939	0.3203
Confusion	1	rs10493770	86034864	C	ADD	1993	1.019	0.08647	0.8603	1.207	0.2202	0.8257
Confusion	1	rs10493772	86035513	T	ADD	1993	0.9731	0.08067	0.8308	1.14	-0.3386	0.7349
Confusion	1	rs1378228	86036573	G	ADD	1993	1.011	0.07335	0.8756	1.167	0.1482	0.8822
Confusion	1	rs2297138	86037931	T	ADD	1993	0.8381	0.1079	0.6784	1.035	-1.637	0.1016
Confusion	1	rs6682848	86038476	A	ADD	1993	1.083	0.09726	0.8954	1.311	0.8235	0.4102
Confusion	1	rs12086058	86040054	G	ADD	1993	1.064	0.07602	0.917	1.235	0.8201	0.4121
Confusion	1	rs12136955	182358944	A	ADD	1993	1.1	0.07893	0.9426	1.284	1.211	0.2258
Confusion	1	rs12403634	182360315	T	ADD	1993	0.9537	0.07599	0.8217	1.107	-0.6239	0.5327
Confusion	2	rs1347081	183003366	G	ADD	1993	0.8834	0.1341	0.6792	1.149	-0.925	0.355
Confusion	2	rs1897472	183026612	C	ADD	1993	0.9054	0.1359	0.6937	1.182	-0.7308	0.4649
Confusion	2	rs13420620	183031491	C	ADD	1993	1.044	0.07648	0.8987	1.213	0.5628	0.5736
Confusion	2	rs6721984	183032495	C	ADD	1993	1.044	0.07648	0.8987	1.213	0.5628	0.5736
Confusion	2	rs3769811	183037089	T	ADD	1993	0.9857	0.08319	0.8374	1.16	-0.1733	0.8624
Confusion	2	rs3769802	183043334	C	ADD	1993	0.9873	0.08317	0.8388	1.162	-0.1536	0.8779
Confusion	2	rs12612546	183044608	G	ADD	1993	0.866	0.1398	0.6585	1.139	-1.029	0.3035
Confusion	2	rs3769789	183059200	C	ADD	1993	0.9808	0.08342	0.8329	1.155	-0.2324	0.8162
Confusion	2	rs17457303	183065667	G	ADD	1993	1.028	0.07867	0.8813	1.2	0.3544	0.723
Confusion	2	rs6728985	183083378	G	ADD	1993	0.8731	0.1377	0.6666	1.144	-0.9854	0.3244
Confusion	2	rs11690832	183086478	C	ADD	1993	0.9387	0.07796	0.8057	1.094	-0.8115	0.4171
Confusion	2	rs1432520	183092726	T	ADD	1993	1.01	0.07881	0.8652	1.178	0.1232	0.902
Confusion	2	rs10930995	183101882	A	ADD	1993	1.057	0.07611	0.9103	1.227	0.7251	0.4684
Confusion	2	rs2568675	183108485	C	ADD	1993	1.053	0.07617	0.9074	1.223	0.6837	0.4942
Confusion	2	rs2623423	183120344	A	ADD	1993	1.018	0.07905	0.8715	1.188	0.2203	0.8256
Confusion	2	rs12474371	183151764	G	ADD	1993	0.9882	0.09624	0.8183	1.193	-0.1234	0.9018
Confusion	2	rs16823011	183155786	C	ADD	1993	1.061	0.07494	0.9158	1.228	0.7861	0.4318
Confusion	2	rs833141	183162809	T	ADD	1993	0.7149	0.1536	0.5291	0.966	-2.185	0.02886
Confusion	2	rs833142	183163148	C	ADD	1993	0.9839	0.07521	0.849	1.14	-0.2161	0.8289
Confusion	2	rs833119	183178206	C	ADD	1993	0.9648	0.08618	0.8149	1.142	-0.4159	0.6775
Confusion	2	rs833125	183182776	G	ADD	1993	1.08	0.07327	0.936	1.247	1.057	0.2907
Confusion	2	rs11679657	183183111	T	ADD	1993	0.96	0.07309	0.8319	1.108	-0.558	0.5769
Confusion	2	rs833126	183185164	C	ADD	1993	1.001	0.09655	0.8287	1.21	0.01381	0.989
Confusion	2	rs6715692	183195681	T	ADD	1993	1.088	0.07339	0.9421	1.256	1.147	0.2513
Confusion	2	rs17264887	183213152	G	ADD	1993	1.109	0.07428	0.9589	1.283	1.395	0.1629
Confusion	2	rs1564542	183217916	T	ADD	1993	1.134	0.07274	0.9834	1.308	1.73	0.08357
Confusion	2	rs11894978	183227222	A	ADD	1993	1.076	0.1025	0.8804	1.316	0.7173	0.4732
Confusion	2	rs2195611	183256567	C	ADD	1993	0.8204	0.1323	0.6331	1.063	-1.497	0.1345
Confusion	2	rs1430158	183262128	T	ADD	1993	1.093	0.07455	0.9443	1.265	1.192	0.2334
Confusion	2	rs2368253	183284352	C	ADD	1993	0.8455	0.1526	0.6269	1.14	-1.1	0.2714
Confusion	2	rs10931012	183290028	G	ADD	1993	1.098	0.07449	0.9492	1.271	1.26	0.2077
Confusion	2	rs1946815	183298160	G	ADD	1993	1.145	0.07552	0.9878	1.328	1.797	0.07229
Confusion	2	rs10207132	183300646	G	ADD	1993	1.139	0.0784	0.9768	1.328	1.661	0.09672
Confusion	2	rs7569537	183306159	C	ADD	1993	0.8798	0.1376	0.6718	1.152	-0.9302	0.3523
Confusion	2	rs1125184	183320846	A	ADD	1993	1.031	0.08678	0.87	1.223	0.3554	0.7223
Confusion	2	rs12465662	183321841	T	ADD	1993	1.026	0.08671	0.8657	1.216	0.2971	0.7664
Confusion	2	rs1367204	183324227	A	ADD	1993	1.026	0.08671	0.8657	1.216	0.2971	0.7664
Confusion	2	rs10171703	183343102	T	ADD	1993	1.019	0.08197	0.8681	1.197	0.2351	0.8142
Confusion	2	rs1897104	183350379	G	ADD	1993	1.028	0.07781	0.8823	1.197	0.3505	0.726
Confusion	2	rs1594305	183354600	T	ADD	1993	1.031	0.07394	0.8916	1.191	0.4075	0.6836
Confusion	2	rs4666587	183354887	T	ADD	1993	1.038	0.07412	0.8975	1.2	0.5011	0.6163
Confusion	2	rs4666844	183354928	A	ADD	1993	1.082	0.08208	0.9212	1.271	0.9606	0.3367
Confusion	2	rs2082136	183378313	G	ADD	1993	1.027	0.07382	0.8884	1.186	0.3564	0.7215
Confusion	2	rs3771316	191749035	C	ADD	1993	0.9481	0.1045	0.7725	1.164	-0.5103	0.6098
Confusion	2	rs2355570	191781169	A	ADD	1993	1.016	0.0726	0.8808	1.171	0.2125	0.8317
Confusion	2	rs1517354	191815866	G	ADD	1993	1.133	0.1051	0.9222	1.392	1.189	0.2344
Confusion	2	rs883844	191825769	C	ADD	1993	0.9632	0.07969	0.8239	1.126	-0.4702	0.6382
Confusion	2	rs10437	191828686	G	ADD	1993	0.9888	0.09531	0.8203	1.192	-0.1179	0.9061
Confusion	2	rs6725303	211354027	A	ADD	1993	0.8923	0.1179	0.7082	1.124	-0.9667	0.3337
Confusion	2	rs759688	211357218	G	ADD	1993	1.116	0.08028	0.9534	1.306	1.366	0.1719
Confusion	2	rs918233	211376416	C	ADD	1993	1.045	0.07491	0.9027	1.211	0.5935	0.5528
Confusion	2	rs10188695	211387772	A	ADD	1993	0.9804	0.09009	0.8217	1.17	-0.2193	0.8264
Confusion	2	rs981024	211396680	A	ADD	1993	0.9306	0.07887	0.7973	1.086	-0.9126	0.3615
Confusion	2	rs2250976	211404035	G	ADD	1993	0.9225	0.0788	0.7905	1.077	-1.024	0.3057
Confusion	2	rs2887913	211420207	C	ADD	1993	0.9225	0.0788	0.7905	1.077	-1.024	0.3057
Confusion	2	rs10804185	211428354	G	ADD	1993	0.8741	0.1186	0.6928	1.103	-1.134	0.2567
Confusion	2	rs10515951	211431038	T	ADD	1993	1.103	0.07959	0.9436	1.289	1.231	0.2184
Confusion	2	rs6714124	211436065	T	ADD	1993	1.015	0.08615	0.8573	1.202	0.1724	0.8631
Confusion	2	rs10165443	211446121	C	ADD	1993	0.9038	0.07457	0.7809	1.046	-1.357	0.1748
Confusion	2	rs4399666	211448659	C	ADD	1993	0.9038	0.07457	0.7809	1.046	-1.357	0.1748
Confusion	2	rs10184633	211457261	C	ADD	1993	0.9044	0.07464	0.7813	1.047	-1.346	0.1782
Confusion	2	rs9288418	211465113	A	ADD	1993	0.8415	0.1353	0.6454	1.097	-1.275	0.2024
Confusion	2	rs2371000	211465780	T	ADD	1993	0.9003	0.07448	0.7781	1.042	-1.409	0.1587
Confusion	2	rs2371001	211467548	G	ADD	1993	1.008	0.08609	0.8518	1.194	0.09657	0.9231
Confusion	2	rs6734696	211469123	A	ADD	1993	0.905	0.07461	0.7819	1.048	-1.337	0.1811
Confusion	2	rs13010668	211470493	G	ADD	1993	1.076	0.0793	0.9215	1.257	0.9288	0.353
Confusion	2	rs2371002	211471071	G	ADD	1993	0.9609	0.07417	0.8309	1.111	-0.5382	0.5904
Confusion	2	rs3821135	211486368	G	ADD	1993	1.043	0.07925	0.8934	1.219	0.5371	0.5912
Confusion	2	rs12468557	211495587	T	ADD	1993	0.7836	0.1448	0.59	1.041	-1.684	0.09214
Confusion	2	rs6750325	211501333	T	ADD	1993	0.7769	0.1419	0.5883	1.026	-1.778	0.07537
Confusion	2	rs2302909	211503556	T	ADD	1993	1.03	0.1125	0.8259	1.283	0.2592	0.7955
Confusion	2	rs4356603	211508287	A	ADD	1993	1.028	0.1125	0.8247	1.281	0.2456	0.806
Confusion	2	rs2371011	211514492	G	ADD	1993	1.095	0.07604	0.9435	1.271	1.196	0.2318
Confusion	2	rs7599931	211517423	G	ADD	1993	0.9877	0.08894	0.8297	1.176	-0.1388	0.8896
Confusion	2	rs2287598	211523163	A	ADD	1993	0.929	0.07261	0.8058	1.071	-1.014	0.3107
Confusion	2	rs2270476	211525764	A	ADD	1993	0.9308	0.0751	0.8034	1.078	-0.9544	0.3399
Confusion	2	rs12997383	211529850	T	ADD	1993	0.9182	0.1217	0.7234	1.165	-0.7015	0.483
Confusion	2	rs2287596	211532703	T	ADD	1993	1.12	0.07572	0.9653	1.299	1.493	0.1354
Confusion	2	rs715	211543055	C	ADD	1993	0.9073	0.1023	0.7425	1.109	-0.9515	0.3413
Confusion	3	rs13099450	52013883	G	ADD	1993	0.8771	0.09819	0.7236	1.063	-1.336	0.1817
Confusion	3	rs323895	52021316	G	ADD	1993	1.066	0.1432	0.8053	1.412	0.4475	0.6545
Confusion	4	rs13124532	120416445	T	ADD	1993	0.9652	0.1195	0.7636	1.22	-0.2964	0.767
Confusion	4	rs11734241	120416872	G	ADD	1993	0.9718	0.07701	0.8356	1.13	-0.3719	0.7099
Confusion	4	rs13107334	120424580	G	ADD	1993	1.002	0.0954	0.8313	1.208	0.0232	0.9815
Confusion	4	rs4834779	120425246	A	ADD	1993	1.062	0.07946	0.9089	1.241	0.7582	0.4483
Confusion	4	rs13121569	120428404	G	ADD	1993	0.9658	0.112	0.7755	1.203	-0.3104	0.7562
Confusion	4	rs3822192	120445720	C	ADD	1993	0.962	0.07714	0.827	1.119	-0.5024	0.6154
Confusion	4	rs1155577	120449810	T	ADD	1993	1.034	0.07402	0.8946	1.196	0.4548	0.6493
Confusion	4	rs1155576	120450159	C	ADD	1993	0.9544	0.07723	0.8203	1.11	-0.6046	0.5455
Confusion	4	rs17358524	120491714	G	ADD	1993	0.9483	0.1292	0.7362	1.222	-0.4108	0.6812
Confusion	4	rs12646525	120502461	T	ADD	1993	1.007	0.1037	0.8214	1.233	0.06303	0.9497
Confusion	4	rs2389870	120522038	C	ADD	1993	0.9629	0.112	0.7732	1.199	-0.3377	0.7356
Confusion	4	rs10518335	120522172	T	ADD	1993	1.001	0.1037	0.8166	1.226	0.007031	0.9944
Confusion	4	rs10518336	120522934	A	ADD	1993	0.9473	0.07346	0.8203	1.094	-0.7369	0.4612
Confusion	4	rs6847164	120534734	C	ADD	1993	1.011	0.1175	0.8029	1.273	0.0923	0.9265
Confusion	4	rs6832740	120546136	C	ADD	1993	0.9492	0.07501	0.8194	1.099	-0.6956	0.4867
Confusion	6	rs2781667	131895144	T	ADD	1993	0.9976	0.07887	0.8547	1.164	-0.03046	0.9757
Confusion	6	rs2781668	131897278	T	ADD	1993	1.07	0.0844	0.9065	1.262	0.7963	0.4259
Confusion	6	rs2246012	131898208	C	ADD	1993	0.9742	0.07606	0.8393	1.131	-0.3439	0.7309
Confusion	6	rs3799143	165747715	G	ADD	1993	0.9385	0.1205	0.7411	1.188	-0.527	0.5982
Confusion	6	rs3778248	165754461	A	ADD	1993	1.036	0.07834	0.8882	1.207	0.4461	0.6555
Confusion	6	rs525643	165754976	T	ADD	1993	1.036	0.07834	0.8882	1.207	0.4461	0.6555
Confusion	6	rs484842	165759915	C	ADD	1993	1.03	0.07845	0.8828	1.201	0.371	0.7107
Confusion	6	rs487489	165765865	A	ADD	1993	1.061	0.07566	0.9145	1.23	0.7792	0.4359
Confusion	6	rs537436	165768220	G	ADD	1993	1.059	0.0756	0.913	1.228	0.7559	0.4497
Confusion	6	rs575669	165790374	C	ADD	1993	1.059	0.0756	0.913	1.228	0.7559	0.4497
Confusion	6	rs572280	165798068	A	ADD	1993	1.073	0.07575	0.925	1.245	0.9314	0.3516
Confusion	6	rs16897780	165798443	A	ADD	1993	0.9924	0.07704	0.8533	1.154	-0.0994	0.9208
Confusion	6	rs220807	165798894	C	ADD	1993	1.089	0.07518	0.94	1.262	1.137	0.2555
Confusion	6	rs9457084	165798963	A	ADD	1993	1.027	0.07428	0.8878	1.188	0.3583	0.7201
Confusion	6	rs220806	165799038	T	ADD	1993	0.9152	0.08511	0.7746	1.081	-1.041	0.2981
Confusion	6	rs17193	165801183	G	ADD	1993	1.031	0.07656	0.8878	1.198	0.4049	0.6855
Confusion	6	rs3818177	165808429	T	ADD	1993	1.054	0.08033	0.9007	1.234	0.6586	0.5102
Confusion	6	rs12528988	165814173	C	ADD	1993	0.9551	0.08659	0.8061	1.132	-0.5301	0.5961
Confusion	6	rs220772	165821351	C	ADD	1993	1.056	0.07646	0.9087	1.226	0.7082	0.4788
Confusion	6	rs220771	165821402	T	ADD	1993	1.058	0.1331	0.8148	1.373	0.421	0.6738
Confusion	6	rs578654	165831491	C	ADD	1993	1.04	0.07822	0.8919	1.212	0.4966	0.6194
Confusion	6	rs220740	165832227	T	ADD	1993	1.048	0.1336	0.8062	1.361	0.3479	0.7279
Confusion	6	rs220813	165836746	C	ADD	1993	1.076	0.1191	0.8521	1.359	0.6161	0.5379
Confusion	6	rs220809	165837800	T	ADD	1993	0.8969	0.07438	0.7752	1.038	-1.463	0.1435
Confusion	6	rs470278	165846042	G	ADD	1993	0.9309	0.08424	0.7892	1.098	-0.8496	0.3955
Confusion	6	rs220817	165850480	T	ADD	1993	0.8993	0.08447	0.7621	1.061	-1.257	0.2089
Confusion	6	rs454165	165852979	C	ADD	1993	1.02	0.07384	0.8823	1.179	0.2647	0.7912
Confusion	6	rs3778250	165860246	G	ADD	1993	0.906	0.08292	0.7701	1.066	-1.19	0.234
Confusion	6	rs1967290	165861013	A	ADD	1993	0.8896	0.08394	0.7546	1.049	-1.394	0.1634
Confusion	6	rs221749	165863036	C	ADD	1993	1.144	0.09414	0.9514	1.376	1.431	0.1525
Confusion	6	rs221748	165865657	A	ADD	1993	1.005	0.07491	0.8678	1.164	0.06694	0.9466
Confusion	6	rs221746	165866460	G	ADD	1993	1.016	0.07401	0.8789	1.175	0.2151	0.8297
Confusion	6	rs7748041	165871066	T	ADD	1993	0.9103	0.08459	0.7712	1.074	-1.111	0.2666
Confusion	6	rs221735	165883486	G	ADD	1993	1.039	0.07783	0.8916	1.21	0.4855	0.6273
Confusion	6	rs221724	165887531	T	ADD	1993	1.022	0.09328	0.8516	1.228	0.2379	0.812
Confusion	6	rs9459421	165895824	C	ADD	1993	1.055	0.0808	0.9005	1.236	0.6623	0.5078
Confusion	6	rs617739	165896944	A	ADD	1993	1.03	0.07926	0.8821	1.204	0.3773	0.7059
Confusion	6	rs617817	165896984	G	ADD	1993	1.03	0.07926	0.8821	1.204	0.3773	0.7059
Confusion	6	rs471544	165901124	C	ADD	1993	1.025	0.07936	0.8776	1.198	0.3142	0.7534
Confusion	6	rs221730	165905549	G	ADD	1993	0.976	0.07809	0.8375	1.137	-0.3117	0.7552
Confusion	6	rs537557	165909462	T	ADD	1993	1.025	0.07936	0.8776	1.198	0.3142	0.7534
Confusion	6	rs676389	165912970	C	ADD	1993	1.057	0.08141	0.901	1.24	0.68	0.4965
Confusion	6	rs7741165	165918005	C	ADD	1993	1.056	0.08124	0.9002	1.238	0.6651	0.506
Confusion	6	rs16897948	165920969	C	ADD	1993	1.022	0.07954	0.8741	1.194	0.268	0.7887
Confusion	6	rs686406	165930153	G	ADD	1993	1.046	0.07961	0.8951	1.223	0.5685	0.5697
Confusion	6	rs569647	165932290	C	ADD	1993	0.9382	0.08955	0.7872	1.118	-0.7122	0.4763
Confusion	6	rs515012	165935918	T	ADD	1993	0.9446	0.08934	0.7929	1.125	-0.6381	0.5234
Confusion	6	rs576853	165943163	G	ADD	1993	0.903	0.08266	0.768	1.062	-1.234	0.2172
Confusion	6	rs2031846	165947458	A	ADD	1993	0.9667	0.09836	0.7972	1.172	-0.3448	0.7303
Confusion	6	rs9356369	165953662	T	ADD	1993	1.025	0.08432	0.8685	1.209	0.2874	0.7738
Confusion	6	rs1511744	165955070	T	ADD	1993	1.07	0.07627	0.9211	1.242	0.8817	0.378
Confusion	6	rs7772901	165959846	C	ADD	1993	1.002	0.08021	0.8566	1.173	0.03006	0.976
Confusion	6	rs6922908	165961160	T	ADD	1993	1.079	0.1156	0.8601	1.353	0.6559	0.5119
Confusion	6	rs7761766	165963574	A	ADD	1993	0.9567	0.07434	0.827	1.107	-0.5961	0.5511
Confusion	6	rs634651	165965479	T	ADD	1993	0.9044	0.08123	0.7713	1.061	-1.237	0.2162
Confusion	6	rs6938249	165969225	T	ADD	1993	1.041	0.07967	0.8907	1.217	0.5079	0.6116
Confusion	6	rs1022179	165969237	A	ADD	1993	0.9013	0.07379	0.7799	1.042	-1.409	0.1589
Confusion	6	rs4709951	165990897	T	ADD	1993	0.9973	0.07874	0.8547	1.164	-0.0346	0.9724
Confusion	6	rs943801	165992248	C	ADD	1993	1.117	0.08289	0.9498	1.314	1.338	0.1809
Confusion	6	rs2987298	166007287	A	ADD	1993	0.9133	0.07443	0.7894	1.057	-1.218	0.2233
Confusion	6	rs6917844	166008387	A	ADD	1993	1.125	0.08226	0.9572	1.321	1.428	0.1533
Confusion	6	rs720701	166011637	A	ADD	1993	0.9632	0.07602	0.8299	1.118	-0.4931	0.6219
Confusion	6	rs844157	166015231	A	ADD	1993	1.114	0.07329	0.9651	1.286	1.475	0.1402
Confusion	6	rs7762160	166015431	C	ADD	1993	1.093	0.07799	0.9383	1.274	1.144	0.2528
Confusion	6	rs12214904	166016717	C	ADD	1993	1.076	0.1146	0.8594	1.347	0.6382	0.5234
Confusion	6	rs705789	166018290	C	ADD	1993	1.047	0.09156	0.875	1.253	0.5019	0.6157
Confusion	6	rs12198517	166020095	A	ADD	1993	1.07	0.1143	0.8555	1.339	0.5941	0.5524
Confusion	6	rs3008013	166027660	C	ADD	1993	0.881	0.07343	0.7629	1.017	-1.725	0.08449
Confusion	6	rs3008018	166030770	G	ADD	1993	1.038	0.09127	0.8682	1.242	0.411	0.6811
Confusion	6	rs12204986	166031534	C	ADD	1993	1.054	0.1142	0.8426	1.318	0.4599	0.6456
Confusion	6	rs2983500	166034053	T	ADD	1993	0.9941	0.1267	0.7755	1.274	-0.04689	0.9626
Confusion	6	rs9459462	166038928	T	ADD	1993	0.8486	0.0737	0.7345	0.9805	-2.227	0.02596
Confusion	6	rs2983509	166039571	A	ADD	1993	1.06	0.08215	0.9025	1.245	0.7117	0.4767
Confusion	6	rs9459464	166042705	G	ADD	1993	0.9501	0.0856	0.8034	1.124	-0.5979	0.5499
Confusion	6	rs3008034	166043862	C	ADD	1993	1.028	0.09508	0.8535	1.239	0.2935	0.7692
Confusion	6	rs753760	166046483	G	ADD	1993	1.032	0.0952	0.8566	1.244	0.334	0.7384
Confusion	6	rs12529880	166050841	T	ADD	1993	0.9426	0.1063	0.7654	1.161	-0.5558	0.5783
Confusion	6	rs2983515	166051244	C	ADD	1993	0.8099	0.1496	0.6041	1.086	-1.41	0.1586
Confusion	6	rs12196394	166052415	A	ADD	1993	0.9417	0.07752	0.8089	1.096	-0.7754	0.4381
Confusion	6	rs2983519	166055653	A	ADD	1993	0.9431	0.07749	0.8102	1.098	-0.7561	0.4496
Confusion	6	rs9365899	166062379	C	ADD	1993	1.046	0.08069	0.893	1.225	0.5568	0.5776
Confusion	6	rs2983526	166063761	A	ADD	1993	0.9938	0.07382	0.8599	1.148	-0.08467	0.9325
Confusion	6	rs9365900	166064152	A	ADD	1993	0.8415	0.08309	0.715	0.9903	-2.077	0.03783
Confusion	6	rs10485103	166065660	G	ADD	1993	0.8748	0.1616	0.6374	1.201	-0.8275	0.4079
Confusion	6	rs2983527	166066233	A	ADD	1993	0.988	0.1157	0.7875	1.239	-0.1047	0.9166
Confusion	6	rs875590	166069358	A	ADD	1993	0.9106	0.07379	0.788	1.052	-1.269	0.2043
Confusion	6	rs2983530	166069813	G	ADD	1993	0.9281	0.07411	0.8026	1.073	-1.007	0.3139
Confusion	6	rs3008054	166069843	T	ADD	1993	0.9313	0.07407	0.8055	1.077	-0.9609	0.3366
Confusion	6	rs911028	166070424	C	ADD	1993	0.957	0.08563	0.8092	1.132	-0.5132	0.6078
Confusion	6	rs9365904	166073100	T	ADD	1993	0.9903	0.07798	0.8499	1.154	-0.1248	0.9007
Confusion	7	rs2220626	65546062	T	ADD	1993	1.004	0.0781	0.8616	1.17	0.05267	0.958
Confusion	7	rs12530898	65551384	A	ADD	1993	0.927	0.11	0.7473	1.15	-0.6889	0.4909
Confusion	8	rs12546275	131797568	A	ADD	1993	0.9825	0.1026	0.8036	1.201	-0.1716	0.8638
Confusion	8	rs16904358	131802394	T	ADD	1993	0.9224	0.07446	0.7972	1.067	-1.084	0.2783
Confusion	8	rs263238	131812033	A	ADD	1993	0.9795	0.08143	0.835	1.149	-0.2544	0.7992
Confusion	8	rs16904362	131812287	C	ADD	1993	1.166	0.1145	0.9317	1.46	1.342	0.1795
Confusion	8	rs12678910	131815333	G	ADD	1993	1.011	0.09073	0.8463	1.208	0.1211	0.9036
Confusion	8	rs11986118	131816296	T	ADD	1993	1.027	0.1611	0.7493	1.409	0.1684	0.8663
Confusion	8	rs398267	131816901	T	ADD	1993	1.135	0.1588	0.8312	1.549	0.7955	0.4263
Confusion	8	rs17226545	131817691	T	ADD	1993	1.02	0.07525	0.8804	1.182	0.2668	0.7896
Confusion	8	rs263234	131818715	G	ADD	1993	0.9872	0.08137	0.8417	1.158	-0.1577	0.8747
Confusion	8	rs365538	131819039	T	ADD	1993	1.135	0.1588	0.8312	1.549	0.7955	0.4263
Confusion	8	rs1509851	131820892	T	ADD	1993	0.9974	0.09123	0.8341	1.193	-0.02906	0.9768
Confusion	8	rs263250	131821169	T	ADD	1993	0.934	0.0756	0.8053	1.083	-0.9038	0.3661
Confusion	8	rs16904364	131822757	A	ADD	1993	1.185	0.1091	0.9572	1.468	1.559	0.1191
Confusion	8	rs263252	131823126	G	ADD	1993	1.101	0.1165	0.8765	1.384	0.8288	0.4072
Confusion	8	rs1435446	131826621	A	ADD	1993	0.8886	0.08211	0.7565	1.044	-1.439	0.1502
Confusion	8	rs166405	131830612	G	ADD	1993	1.091	0.1165	0.8683	1.371	0.748	0.4544
Confusion	8	rs3829032	131833036	T	ADD	1993	1.213	0.1096	0.9783	1.503	1.759	0.07851
Confusion	8	rs166403	131835318	T	ADD	1993	0.7658	0.09873	0.631	0.9293	-2.703	0.006873
Confusion	8	rs6997439	131836353	T	ADD	1993	1.088	0.08271	0.9248	1.279	1.015	0.3102
Confusion	8	rs263264	131836730	C	ADD	1993	0.9824	0.08257	0.8356	1.155	-0.215	0.8298
Confusion	8	rs1396980	131842636	T	ADD	1993	1.136	0.08024	0.9708	1.33	1.59	0.1117
Confusion	8	rs430659	131844517	T	ADD	1993	0.9429	0.07405	0.8155	1.09	-0.7942	0.4271
Confusion	8	rs263257	131854234	A	ADD	1993	0.9566	0.07401	0.8274	1.106	-0.5998	0.5486
Confusion	8	rs263239	131865018	A	ADD	1993	0.8153	0.1042	0.6647	1	-1.96	0.04999
Confusion	8	rs448852	131865742	A	ADD	1993	0.8691	0.09848	0.7165	1.054	-1.425	0.1542
Confusion	8	rs412723	131866339	G	ADD	1993	1.105	0.07519	0.954	1.281	1.333	0.1825
Confusion	8	rs12549142	131871971	A	ADD	1993	0.9511	0.07972	0.8135	1.112	-0.6289	0.5294
Confusion	8	rs10505566	131879068	C	ADD	1993	0.9426	0.09002	0.7901	1.124	-0.6565	0.5115
Confusion	8	rs976268	131883578	G	ADD	1993	0.9235	0.07587	0.7959	1.072	-1.049	0.2944
Confusion	8	rs976266	131883786	T	ADD	1993	0.9479	0.1333	0.73	1.231	-0.4018	0.6878
Confusion	8	rs2917048	131884616	G	ADD	1993	0.931	0.08147	0.7936	1.092	-0.8773	0.3803
Confusion	8	rs2164306	131887274	A	ADD	1993	0.9651	0.07803	0.8282	1.125	-0.4556	0.6487
Confusion	8	rs2860416	131889668	A	ADD	1993	0.8964	0.1011	0.7352	1.093	-1.082	0.2792
Confusion	8	rs7842798	131890170	G	ADD	1993	0.9129	0.07684	0.7853	1.061	-1.185	0.2359
Confusion	8	rs1369450	131892722	A	ADD	1993	0.9129	0.07684	0.7853	1.061	-1.185	0.2359
Confusion	8	rs10098645	131893562	G	ADD	1993	0.9129	0.07684	0.7853	1.061	-1.185	0.2359
Confusion	8	rs965814	131894883	A	ADD	1993	0.9212	0.09416	0.766	1.108	-0.8715	0.3835
Confusion	8	rs4130328	131895923	A	ADD	1993	0.931	0.1048	0.7581	1.143	-0.6817	0.4954
Confusion	8	rs4128982	131897082	A	ADD	1993	0.9367	0.1045	0.7633	1.15	-0.626	0.5313
Confusion	8	rs7016933	131903134	A	ADD	1993	0.9991	0.08376	0.8478	1.177	-0.01068	0.9915
Confusion	8	rs6470860	131905190	G	ADD	1993	1.01	0.08065	0.8619	1.182	0.1177	0.9063
Confusion	8	rs13274422	131917676	C	ADD	1993	0.9642	0.1074	0.7812	1.19	-0.34	0.7339
Confusion	8	rs13248582	131918428	T	ADD	1993	1.016	0.08052	0.8675	1.189	0.1948	0.8455
Confusion	8	rs12547243	131921956	A	ADD	1993	1	0.08671	0.844	1.186	0.004303	0.9966
Confusion	8	rs12545028	131922027	G	ADD	1993	0.9084	0.1388	0.692	1.192	-0.6922	0.4888
Confusion	8	rs7461303	131923069	A	ADD	1993	1.068	0.1653	0.7722	1.476	0.396	0.6921
Confusion	8	rs7459573	131928401	G	ADD	1993	1.026	0.08248	0.8729	1.206	0.3122	0.7549
Confusion	8	rs7831098	131930260	C	ADD	1993	1.009	0.07636	0.8684	1.171	0.1117	0.9111
Confusion	8	rs6470861	131936854	C	ADD	1993	1.013	0.08277	0.8615	1.192	0.1588	0.8738
Confusion	8	rs7459733	131936877	T	ADD	1993	1.01	0.0743	0.8729	1.168	0.1305	0.8962
Confusion	8	rs10087086	131945264	T	ADD	1993	0.9653	0.1315	0.7459	1.249	-0.2686	0.7882
Confusion	8	rs16929	131958259	C	ADD	1993	0.9757	0.09606	0.8083	1.178	-0.2557	0.7982
Confusion	8	rs6986982	131987375	A	ADD	1993	1.286	0.1523	0.9545	1.734	1.654	0.09811
Confusion	8	rs11775729	131992819	T	ADD	1993	1.34	0.1616	0.9762	1.839	1.811	0.07011
Confusion	8	rs16904391	131994393	C	ADD	1993	1.329	0.1614	0.9689	1.824	1.764	0.07771
Confusion	8	rs7840509	131997225	G	ADD	1993	1.329	0.1614	0.9689	1.824	1.764	0.07771
Confusion	8	rs3750889	132002334	C	ADD	1993	1.068	0.09199	0.8919	1.279	0.716	0.474
Confusion	8	rs1329803	132002576	G	ADD	1993	1.066	0.09013	0.893	1.271	0.7045	0.4811
Confusion	8	rs2228950	132002770	A	ADD	1993	1.291	0.1514	0.9598	1.737	1.689	0.09121
Confusion	8	rs12680529	132006323	A	ADD	1993	0.9887	0.1039	0.8066	1.212	-0.1096	0.9127
Confusion	8	rs1329804	132011121	G	ADD	1993	0.9303	0.07589	0.8017	1.079	-0.9525	0.3408
Confusion	8	rs9297816	132011279	A	ADD	1993	0.8795	0.07641	0.7572	1.022	-1.68	0.0929
Confusion	8	rs12549392	132020255	A	ADD	1993	0.9847	0.07392	0.8519	1.138	-0.2086	0.8348
Confusion	8	rs1028945	132022101	G	ADD	1993	0.9888	0.08541	0.8364	1.169	-0.1314	0.8954
Confusion	8	rs1023095	132022957	C	ADD	1993	1.061	0.08049	0.9063	1.242	0.7369	0.4612
Confusion	8	rs885381	132023602	A	ADD	1993	0.8356	0.1233	0.6562	1.064	-1.456	0.1454
Confusion	8	rs10505568	132037550	C	ADD	1993	1.186	0.08493	1.004	1.4	2.005	0.04499
Confusion	9	rs10901047	133323675	C	ADD	1993	1.107	0.07547	0.9549	1.284	1.348	0.1777
Confusion	9	rs11243372	133324400	A	ADD	1993	1.117	0.07315	0.9682	1.29	1.518	0.1291
Confusion	9	rs4740158	133325472	T	ADD	1993	1.14	0.1322	0.88	1.478	0.9927	0.3208
Confusion	9	rs914983	133326213	A	ADD	1993	1.14	0.1322	0.88	1.478	0.9927	0.3208
Confusion	9	rs1653332	133328969	G	ADD	1993	1.078	0.07542	0.9295	1.249	0.9901	0.3221
Confusion	9	rs7860909	133331226	G	ADD	1993	1.08	0.07535	0.9315	1.252	1.018	0.3087
Confusion	9	rs1215972	133350608	G	ADD	1993	0.9418	0.07686	0.8101	1.095	-0.7795	0.4357
Confusion	9	rs476067	133351106	A	ADD	1993	0.9294	0.07698	0.7993	1.081	-0.9504	0.3419
Confusion	9	rs540140	133355371	T	ADD	1993	1.104	0.1084	0.8925	1.365	0.9102	0.3627
Confusion	9	rs480313	133357294	T	ADD	1993	1.101	0.1086	0.8896	1.362	0.8827	0.3774
Confusion	9	rs474330	133360892	G	ADD	1993	0.9166	0.07573	0.7901	1.063	-1.15	0.25
Confusion	9	rs666971	133362055	A	ADD	1993	1.009	0.0757	0.8699	1.17	0.1185	0.9057
Confusion	9	rs12375699	133365094	T	ADD	1993	1.034	0.07673	0.8894	1.201	0.4321	0.6657
Confusion	9	rs544701	133372383	G	ADD	1993	0.9473	0.07474	0.8182	1.097	-0.724	0.4691
Confusion	9	rs2282219	133376153	G	ADD	1993	0.8792	0.147	0.6591	1.173	-0.8753	0.3814
Confusion	10	rs9420430	88813947	C	ADD	1993	1.066	0.07562	0.9194	1.237	0.849	0.3959
Confusion	10	rs1923939	88828168	A	ADD	1993	1.057	0.07887	0.9057	1.234	0.7043	0.4813
Confusion	10	rs4275529	88828788	C	ADD	1993	1.057	0.07887	0.9057	1.234	0.7043	0.4813
Confusion	10	rs6586053	88829872	G	ADD	1993	1.055	0.07889	0.9043	1.232	0.6844	0.4937
Confusion	10	rs2181522	88832502	C	ADD	1993	1.033	0.08811	0.8687	1.227	0.3631	0.7165
Confusion	10	rs7096107	88847985	T	ADD	1993	1.064	0.1009	0.8733	1.297	0.6168	0.5374
Confusion	10	rs2296063	88852942	T	ADD	1993	1.043	0.1194	0.8256	1.318	0.3552	0.7225
Confusion	11	rs1980090	72288664	C	ADD	1993	1.033	0.08445	0.8755	1.219	0.3858	0.6996
Confusion	11	rs1135029	72289291	C	ADD	1993	1.033	0.08445	0.8755	1.219	0.3858	0.6996
Confusion	11	rs392565	72290629	A	ADD	1993	0.9976	0.08719	0.8409	1.184	-0.02706	0.9784
Confusion	11	rs341048	72298280	T	ADD	1993	1.02	0.1473	0.7641	1.361	0.1334	0.8939
Confusion	11	rs907851	72299182	G	ADD	1993	1.013	0.07269	0.8784	1.168	0.1766	0.8598
Confusion	11	rs2365774	72308203	G	ADD	1993	1.004	0.08723	0.846	1.191	0.04324	0.9655
Confusion	11	rs746399	72315581	T	ADD	1993	1.012	0.07335	0.8764	1.168	0.1609	0.8721
Confusion	11	rs341087	72316484	C	ADD	1993	0.9921	0.07387	0.8584	1.147	-0.1068	0.915
Confusion	11	rs341086	72317803	C	ADD	1993	1.055	0.08557	0.8919	1.247	0.6226	0.5336
Confusion	11	rs11235547	72318831	A	ADD	1993	0.9367	0.09016	0.7849	1.118	-0.7258	0.4679
Confusion	11	rs341085	72318882	A	ADD	1993	0.9541	0.08211	0.8123	1.121	-0.5721	0.5672
Confusion	11	rs10793036	72322179	C	ADD	1993	1.057	0.08555	0.8936	1.25	0.6444	0.5193
Confusion	11	rs755933	72325482	A	ADD	1993	0.9299	0.09347	0.7743	1.117	-0.7773	0.437
Confusion	11	rs11603497	72330446	C	ADD	1993	1.019	0.1452	0.7669	1.355	0.1322	0.8948
Confusion	11	rs4944584	72332931	C	ADD	1993	0.9791	0.07319	0.8483	1.13	-0.2887	0.7728
Confusion	11	rs401801	72334873	C	ADD	1993	1.053	0.08331	0.8941	1.239	0.6159	0.538
Confusion	11	rs459309	72335834	T	ADD	1993	1.016	0.07433	0.878	1.175	0.2088	0.8346
Confusion	11	rs7111188	72340766	A	ADD	1993	0.8946	0.1214	0.7051	1.135	-0.9175	0.3589
Confusion	11	rs1009708	72345345	T	ADD	1993	0.889	0.1214	0.7007	1.128	-0.9686	0.3327
Confusion	11	rs3781926	72350595	C	ADD	1993	1	0.07485	0.864	1.159	0.006637	0.9947
Confusion	11	rs377432	72358817	C	ADD	1993	1.038	0.07359	0.899	1.2	0.5133	0.6077
Confusion	11	rs12797368	72369385	T	ADD	1993	1.092	0.07754	0.9383	1.272	1.138	0.2551
Confusion	11	rs3781913	72373496	G	ADD	1993	1.096	0.07762	0.9409	1.276	1.175	0.2399
Confusion	11	rs4523664	106560084	G	ADD	1993	1.064	0.07603	0.9163	1.234	0.8108	0.4175
Confusion	11	rs11211867	106566114	C	ADD	1993	1.144	0.1374	0.8737	1.497	0.9774	0.3284
Confusion	11	rs597384	106575947	A	ADD	1993	1.036	0.1097	0.8354	1.284	0.3212	0.748
Confusion	11	rs602159	106576657	T	ADD	1993	1.085	0.07724	0.9326	1.262	1.057	0.2905
Confusion	11	rs7931295	106591126	C	ADD	1993	0.9733	0.09888	0.8018	1.181	-0.274	0.7841
Confusion	11	rs10789539	106594786	C	ADD	1993	0.9759	0.09888	0.804	1.185	-0.247	0.8049
Confusion	11	rs9666490	106595135	T	ADD	1993	1.039	0.1052	0.8452	1.277	0.3614	0.7178
Confusion	11	rs4121676	106611905	A	ADD	1993	1.006	0.07996	0.86	1.177	0.07405	0.941
Confusion	11	rs4121677	106615180	G	ADD	1993	0.9899	0.1117	0.7953	1.232	-0.09115	0.9274
Confusion	11	rs3858425	106616708	C	ADD	1993	0.9725	0.09889	0.8011	1.18	-0.2822	0.7778
Confusion	11	rs17650551	106618077	G	ADD	1993	1.008	0.1116	0.8102	1.255	0.07454	0.9406
Confusion	11	rs12800630	106618519	T	ADD	1993	0.9944	0.1117	0.7989	1.238	-0.05044	0.9598
Confusion	11	rs3907374	106619739	G	ADD	1993	1.005	0.0797	0.8595	1.175	0.0602	0.952
Confusion	11	rs11608184	106620010	A	ADD	1993	0.9916	0.1117	0.7967	1.234	-0.07546	0.9398
Confusion	11	rs11211902	106639648	C	ADD	1993	1.027	0.07412	0.888	1.187	0.3567	0.7213
Confusion	11	rs901779	106656863	A	ADD	1993	0.9808	0.09031	0.8217	1.171	-0.2143	0.8303
Confusion	11	rs1487909	106673649	T	ADD	1993	0.8318	0.1083	0.6728	1.028	-1.701	0.08896
Confusion	11	rs2046682	106678032	G	ADD	1993	0.9755	0.08719	0.8223	1.157	-0.2846	0.776
Confusion	11	rs1487890	106685081	A	ADD	1993	1.023	0.1121	0.8209	1.274	0.1997	0.8417
Confusion	11	rs10789547	106690102	C	ADD	1993	0.9892	0.07631	0.8518	1.149	-0.1428	0.8865
Confusion	11	rs1487891	106692228	A	ADD	1993	0.8936	0.07296	0.7745	1.031	-1.542	0.1231
Confusion	11	rs7929737	106700046	T	ADD	1993	1.19	0.08272	1.012	1.399	2.099	0.03584
Confusion	11	rs12363827	106703727	A	ADD	1993	1.016	0.1123	0.8151	1.266	0.1394	0.8891
Confusion	11	rs2200656	106713125	G	ADD	1993	0.9027	0.07291	0.7825	1.041	-1.403	0.1605
Confusion	11	rs7943998	106715879	C	ADD	1993	1.163	0.07411	1.006	1.345	2.037	0.04164
Confusion	11	rs7483731	106718739	C	ADD	1993	1.011	0.09272	0.8429	1.212	0.1171	0.9067
Confusion	11	rs11211946	106725302	G	ADD	1993	1.015	0.07369	0.8784	1.173	0.2007	0.8409
Confusion	11	rs17106130	106728835	C	ADD	1993	0.8358	0.08252	0.711	0.9825	-2.174	0.02973
Confusion	11	rs1971268	106729672	C	ADD	1993	1.114	0.0752	0.961	1.29	1.431	0.1523
Confusion	11	rs10749881	106756696	A	ADD	1993	0.8879	0.07557	0.7657	1.03	-1.573	0.1157
Confusion	11	rs11211962	106761487	G	ADD	1993	0.9592	0.08017	0.8197	1.122	-0.5198	0.6032
Confusion	11	rs11211968	106775861	T	ADD	1993	1.166	0.07544	1.006	1.352	2.034	0.04191
Confusion	11	rs2156589	106780118	C	ADD	1993	1.128	0.08673	0.9513	1.337	1.384	0.1662
Confusion	11	rs1944210	106805698	C	ADD	1993	1.022	0.07307	0.8853	1.179	0.2929	0.7696
Confusion	11	rs12364403	106831656	C	ADD	1993	0.9822	0.08843	0.8259	1.168	-0.2028	0.8393
Confusion	11	rs7936117	106831970	C	ADD	1993	0.8944	0.1213	0.7052	1.134	-0.9201	0.3575
Confusion	11	rs6588940	106837790	C	ADD	1993	0.9211	0.07806	0.7905	1.073	-1.052	0.2927
Confusion	11	rs982443	106845361	C	ADD	1993	0.9105	0.07705	0.7829	1.059	-1.217	0.2237
Confusion	11	rs1455601	106846069	G	ADD	1993	1.181	0.1105	0.951	1.466	1.505	0.1324
Confusion	11	rs3133355	106852187	G	ADD	1993	1.021	0.07301	0.8852	1.179	0.29	0.7718
Confusion	11	rs2510595	106863491	A	ADD	1993	1.023	0.07289	0.8868	1.18	0.3119	0.7551
Confusion	11	rs4754176	106863758	A	ADD	1993	0.8905	0.07719	0.7655	1.036	-1.503	0.1329
Confusion	11	rs3100765	106868362	G	ADD	1993	1.143	0.09357	0.9512	1.373	1.425	0.1542
Confusion	11	rs1455590	106869973	T	ADD	1993	1.033	0.077	0.888	1.201	0.418	0.6759
Confusion	11	rs2445114	106886058	A	ADD	1993	0.9388	0.0757	0.8094	1.089	-0.8341	0.4042
Confusion	12	rs1016145	20526181	C	ADD	1993	0.9355	0.07399	0.8092	1.081	-0.9016	0.3673
Confusion	12	rs10743368	20529327	T	ADD	1993	1.145	0.08481	0.9699	1.352	1.6	0.1096
Confusion	12	rs1899908	20530097	A	ADD	1993	0.8884	0.07452	0.7677	1.028	-1.588	0.1122
Confusion	12	rs1348582	20531756	C	ADD	1993	1.137	0.0782	0.9753	1.325	1.64	0.1011
Confusion	12	rs1530446	20534430	A	ADD	1993	1.186	0.08322	1.007	1.396	2.047	0.04063
Confusion	12	rs12299821	20554993	A	ADD	1993	0.9427	0.07301	0.817	1.088	-0.808	0.4191
Confusion	12	rs10841510	20557091	G	ADD	1993	1.022	0.1222	0.8047	1.299	0.1812	0.8562
Confusion	12	rs1444630	20562759	A	ADD	1993	0.9544	0.1218	0.7517	1.212	-0.3832	0.7016
Confusion	12	rs1444629	20562907	A	ADD	1993	0.9544	0.1218	0.7517	1.212	-0.3832	0.7016
Confusion	12	rs978349	20563134	A	ADD	1993	0.9544	0.1218	0.7517	1.212	-0.3832	0.7016
Confusion	12	rs1444644	20565960	T	ADD	1993	0.948	0.1218	0.7467	1.204	-0.4384	0.6611
Confusion	12	rs1444646	20568949	C	ADD	1993	0.9468	0.1203	0.7479	1.199	-0.4539	0.6499
Confusion	12	rs12811752	20577805	T	ADD	1993	0.965	0.07479	0.8335	1.117	-0.4758	0.6342
Confusion	12	rs11045234	20578208	C	ADD	1993	0.9623	0.1403	0.731	1.267	-0.2738	0.7843
Confusion	12	rs11045241	20583021	T	ADD	1993	0.9902	0.08089	0.8451	1.16	-0.1212	0.9036
Confusion	12	rs10770658	20586821	G	ADD	1993	0.9343	0.07288	0.81	1.078	-0.9319	0.3514
Confusion	12	rs10841521	20587192	G	ADD	1993	0.7743	0.1598	0.5661	1.059	-1.601	0.1094
Confusion	12	rs10841523	20588575	G	ADD	1993	0.9181	0.07731	0.789	1.068	-1.105	0.2691
Confusion	12	rs10770660	20594223	A	ADD	1993	0.9396	0.07858	0.8055	1.096	-0.7923	0.4282
Confusion	12	rs4762755	20595535	C	ADD	1993	1.047	0.0745	0.9046	1.211	0.6135	0.5395
Confusion	12	rs10841528	20597486	G	ADD	1993	0.9495	0.1322	0.7328	1.23	-0.3918	0.6952
Confusion	12	rs11045250	20597794	C	ADD	1993	0.9437	0.08528	0.7984	1.115	-0.6799	0.4966
Confusion	12	rs10841530	20599112	A	ADD	1993	0.9455	0.07842	0.8108	1.103	-0.715	0.4746
Confusion	12	rs12184495	20599454	A	ADD	1993	0.9497	0.1377	0.7251	1.244	-0.375	0.7076
Confusion	12	rs11045251	20599749	A	ADD	1993	0.9551	0.08535	0.808	1.129	-0.538	0.5906
Confusion	12	rs7962446	20600312	G	ADD	1993	0.9543	0.08525	0.8075	1.128	-0.5486	0.5833
Confusion	12	rs10841532	20601036	G	ADD	1993	0.9394	0.07849	0.8054	1.096	-0.7971	0.4254
Confusion	12	rs10841535	20602248	C	ADD	1993	0.9549	0.07822	0.8192	1.113	-0.5899	0.5553
Confusion	12	rs10047559	20605116	G	ADD	1993	0.9662	0.07889	0.8278	1.128	-0.4353	0.6634
Confusion	12	rs10841537	20605573	G	ADD	1993	0.9599	0.08236	0.8168	1.128	-0.4974	0.6189
Confusion	12	rs12311557	20608723	G	ADD	1993	0.967	0.08432	0.8197	1.141	-0.3976	0.6909
Confusion	12	rs10770662	20612328	A	ADD	1993	0.9867	0.08138	0.8412	1.157	-0.1647	0.8692
Confusion	12	rs10770664	20614024	G	ADD	1993	0.9539	0.08079	0.8142	1.118	-0.5841	0.5592
Confusion	12	rs4762758	20614659	G	ADD	1993	0.989	0.08079	0.8441	1.159	-0.1371	0.8909
Confusion	12	rs10841544	20624924	G	ADD	1993	0.9871	0.07978	0.8442	1.154	-0.1626	0.8709
Confusion	12	rs11045272	20625266	G	ADD	1993	0.9856	0.07883	0.8445	1.15	-0.1835	0.8544
Confusion	12	rs11045274	20629739	A	ADD	1993	0.981	0.08093	0.8371	1.15	-0.2374	0.8123
Confusion	12	rs7304019	20633916	C	ADD	1993	0.9627	0.0798	0.8233	1.126	-0.4762	0.634
Confusion	12	rs10841549	20635626	A	ADD	1993	1	0.07917	0.8567	1.168	0.005757	0.9954
Confusion	12	rs12423286	20643574	G	ADD	1993	0.9629	0.08143	0.8208	1.129	-0.4647	0.6421
Confusion	12	rs7487165	20668544	T	ADD	1993	0.9559	0.07462	0.8259	1.106	-0.6038	0.546
Confusion	12	rs6487101	20669191	A	ADD	1993	0.9494	0.07446	0.8205	1.099	-0.6967	0.486
Confusion	12	rs6487105	20678518	T	ADD	1993	0.9378	0.07432	0.8107	1.085	-0.8646	0.3873
Confusion	12	rs4561252	20683797	T	ADD	1993	0.9401	0.07433	0.8127	1.088	-0.8305	0.4063
Confusion	12	rs4502032	20695607	C	ADD	1993	0.9468	0.07422	0.8186	1.095	-0.7364	0.4615
Confusion	12	rs7303620	20698548	C	ADD	1993	0.9468	0.07422	0.8186	1.095	-0.7364	0.4615
Confusion	12	rs2311	20699771	G	ADD	1993	0.9423	0.07456	0.8142	1.091	-0.7967	0.4256
Confusion	12	rs10841562	20708306	T	ADD	1993	1.054	0.0751	0.9097	1.221	0.7	0.4839
Confusion	12	rs11045310	20713699	C	ADD	1993	1.019	0.07517	0.8793	1.181	0.2484	0.8038
Confusion	12	rs7953797	20719629	C	ADD	1993	0.9558	0.07634	0.823	1.11	-0.5918	0.554
Confusion	12	rs12579577	20722987	A	ADD	1993	0.9503	0.08628	0.8024	1.125	-0.5914	0.5543
Confusion	12	rs7300210	20724352	C	ADD	1993	0.9494	0.07593	0.8181	1.102	-0.6837	0.4942
Confusion	12	rs4609649	20727451	A	ADD	1993	0.9597	0.07648	0.8261	1.115	-0.5374	0.591
Confusion	12	rs10459069	20743781	G	ADD	1993	1.091	0.07802	0.9364	1.271	1.118	0.2638
Confusion	12	rs12318442	20746007	T	ADD	1993	0.9693	0.1077	0.7849	1.197	-0.2893	0.7723
Confusion	12	rs4762975	20751526	A	ADD	1993	1.082	0.0742	0.9352	1.251	1.057	0.2903
Confusion	12	rs11045324	20752797	T	ADD	1993	0.9922	0.07715	0.853	1.154	-0.1011	0.9194
Confusion	12	rs10770674	20755626	C	ADD	1993	0.989	0.118	0.7848	1.246	-0.09379	0.9253
Confusion	12	rs7314654	20755963	G	ADD	1993	0.989	0.118	0.7848	1.246	-0.09379	0.9253
Confusion	12	rs10770675	20757813	A	ADD	1993	0.9929	0.07693	0.854	1.155	-0.09218	0.9266
Confusion	12	rs10841575	20773424	A	ADD	1993	1.001	0.08258	0.8518	1.177	0.01794	0.9857
Confusion	12	rs11045336	20774085	G	ADD	1993	0.9977	0.08288	0.8481	1.174	-0.02782	0.9778
Confusion	12	rs11045338	20775890	C	ADD	1993	1.001	0.08258	0.8515	1.177	0.01261	0.9899
Confusion	12	rs4397903	20778046	T	ADD	1993	0.9978	0.08311	0.8478	1.174	-0.02674	0.9787
Confusion	12	rs4315134	20778436	T	ADD	1993	1	0.08272	0.8503	1.176	-3.07E-04	0.9998
Confusion	12	rs4378443	20781708	A	ADD	1993	0.9882	0.07525	0.8527	1.145	-0.158	0.8745
Confusion	12	rs7977905	20785224	A	ADD	1993	0.9204	0.07431	0.7956	1.065	-1.117	0.2641
Confusion	12	rs11045351	20787484	T	ADD	1993	0.9294	0.1435	0.7016	1.231	-0.5104	0.6098
Confusion	12	rs7300068	20789066	A	ADD	1993	1.022	0.09768	0.8442	1.238	0.2265	0.8208
Confusion	12	rs10770680	20790891	T	ADD	1993	0.937	0.08449	0.794	1.106	-0.7702	0.4412
Confusion	12	rs4762978	20791982	G	ADD	1993	0.9589	0.1293	0.7443	1.235	-0.3243	0.7457
Confusion	12	rs4630342	20794095	A	ADD	1993	0.968	0.09322	0.8064	1.162	-0.3485	0.7274
Confusion	12	rs10743383	20794150	G	ADD	1993	0.9697	0.09281	0.8084	1.163	-0.3315	0.7402
Confusion	12	rs4583026	20794191	G	ADD	1993	0.9614	0.08186	0.8189	1.129	-0.4804	0.6309
Confusion	12	rs10734706	20795813	T	ADD	1993	1.003	0.1088	0.8107	1.242	0.03038	0.9758
Confusion	12	rs6487125	20804160	T	ADD	1993	0.9381	0.093	0.7818	1.126	-0.6869	0.4921
Confusion	12	rs10770687	20810511	C	ADD	1993	0.9436	0.09289	0.7866	1.132	-0.6247	0.5322
Confusion	12	rs10841588	20818199	A	ADD	1993	0.9803	0.08394	0.8316	1.156	-0.2368	0.8128
Confusion	12	rs10770690	20818476	G	ADD	1993	0.9367	0.09301	0.7806	1.124	-0.7025	0.4824
Confusion	12	rs7137534	20831777	T	ADD	1993	0.9297	0.1072	0.7535	1.147	-0.6795	0.4968
Confusion	12	rs954865	20834162	A	ADD	1993	0.9749	0.09999	0.8014	1.186	-0.2545	0.7991
Confusion	12	rs6487131	20834242	T	ADD	1993	1.084	0.1493	0.8092	1.453	0.542	0.5878
Confusion	12	rs6487132	20834289	G	ADD	1993	1.084	0.1493	0.8092	1.453	0.542	0.5878
Confusion	12	rs7305275	20834635	T	ADD	1993	0.9749	0.09999	0.8014	1.186	-0.2545	0.7991
Confusion	12	rs12230076	70772164	G	ADD	1993	0.916	0.1236	0.7189	1.167	-0.7097	0.4779
Confusion	12	rs12423152	70785046	G	ADD	1993	0.974	0.08047	0.8319	1.14	-0.3278	0.7431
Confusion	12	rs787941	70785224	C	ADD	1993	0.9056	0.124	0.7103	1.155	-0.7995	0.424
Confusion	12	rs968122	70791615	C	ADD	1993	0.9211	0.07321	0.798	1.063	-1.123	0.2615
Confusion	12	rs12582436	70792777	T	ADD	1993	1.059	0.08571	0.8953	1.253	0.6691	0.5034
Confusion	12	rs710650	70794570	C	ADD	1993	0.8599	0.1245	0.6737	1.098	-1.212	0.2255
Confusion	12	rs17108108	70797917	C	ADD	1993	0.9545	0.09737	0.7887	1.155	-0.4779	0.6327
Confusion	12	rs11837609	70798768	T	ADD	1993	1.018	0.0736	0.8815	1.176	0.2468	0.8051
Confusion	12	rs710648	70798804	A	ADD	1993	0.9872	0.08308	0.8388	1.162	-0.1554	0.8765
Confusion	12	rs11178226	70803674	A	ADD	1993	1.003	0.08218	0.8535	1.178	0.03198	0.9745
Confusion	12	rs7312048	70806027	G	ADD	1993	0.9645	0.07596	0.831	1.119	-0.4763	0.6338
Confusion	12	rs7138222	70806981	A	ADD	1993	0.9929	0.07484	0.8574	1.15	-0.09561	0.9238
Confusion	12	rs6581940	70808496	T	ADD	1993	0.9929	0.07484	0.8574	1.15	-0.09561	0.9238
Confusion	12	rs787931	70817279	G	ADD	1993	0.9422	0.07863	0.8077	1.099	-0.7566	0.4493
Confusion	12	rs9658565	117651367	C	ADD	1993	0.9563	0.09994	0.7862	1.163	-0.4469	0.6549
Confusion	12	rs2682826	117652838	A	ADD	1993	0.9744	0.07758	0.837	1.134	-0.334	0.7384
Confusion	12	rs2293048	117664825	T	ADD	1993	1.184	0.08835	0.9961	1.408	1.915	0.05546
Confusion	12	rs904658	117665544	A	ADD	1993	0.9396	0.07341	0.8137	1.085	-0.8484	0.3962
Confusion	12	rs3741475	117669914	A	ADD	1993	0.9911	0.07801	0.8506	1.155	-0.1146	0.9087
Confusion	12	rs1353939	117675353	T	ADD	1993	0.9598	0.07702	0.8253	1.116	-0.5329	0.5941
Confusion	12	rs816353	117684780	G	ADD	1993	0.8449	0.08001	0.7222	0.9883	-2.107	0.03513
Confusion	12	rs2291909	117684917	G	ADD	1993	0.9519	0.1235	0.7473	1.213	-0.3989	0.69
Confusion	12	rs2291908	117685138	C	ADD	1993	1.113	0.07424	0.9623	1.287	1.443	0.1491
Confusion	12	rs1047735	117685270	A	ADD	1993	1.108	0.07417	0.9579	1.281	1.38	0.1676
Confusion	12	rs9658463	117685399	T	ADD	1993	0.9519	0.1235	0.7473	1.213	-0.3989	0.69
Confusion	12	rs2650163	117693037	G	ADD	1993	1.069	0.08992	0.8966	1.275	0.7458	0.4558
Confusion	12	rs816358	117697308	T	ADD	1993	1.149	0.1157	0.9158	1.441	1.2	0.2303
Confusion	12	rs2293055	117701884	A	ADD	1993	0.9772	0.1381	0.7455	1.281	-0.1674	0.8671
Confusion	12	rs3741480	117705774	T	ADD	1993	0.9168	0.07497	0.7915	1.062	-1.158	0.2469
Confusion	12	rs7139256	117713765	C	ADD	1993	0.8739	0.1001	0.7183	1.063	-1.347	0.1781
Confusion	12	rs3825102	117720185	A	ADD	1993	1.127	0.08563	0.9527	1.333	1.394	0.1635
Confusion	12	rs3782202	117720380	G	ADD	1993	0.8904	0.1027	0.7281	1.089	-1.131	0.2581
Confusion	12	rs7133438	117724736	T	ADD	1993	1.072	0.09391	0.8917	1.288	0.739	0.4599
Confusion	12	rs2271987	117728517	T	ADD	1993	1.135	0.0976	0.937	1.374	1.294	0.1958
Confusion	12	rs7977109	117730340	G	ADD	1993	0.9223	0.07997	0.7885	1.079	-1.011	0.3118
Confusion	12	rs532967	117732339	A	ADD	1993	0.911	0.09013	0.7635	1.087	-1.034	0.3011
Confusion	12	rs12811583	117739942	C	ADD	1993	0.8217	0.08662	0.6934	0.9737	-2.268	0.02333
Confusion	12	rs11068445	117744929	A	ADD	1993	0.8338	0.08658	0.7037	0.9881	-2.099	0.03584
Confusion	12	rs7295972	117747368	A	ADD	1993	0.9635	0.07407	0.8333	1.114	-0.5015	0.616
Confusion	12	rs9658303	117748961	C	ADD	1993	1.041	0.1208	0.8215	1.319	0.3324	0.7396
Confusion	12	rs549098	117754327	A	ADD	1993	1.148	0.09177	0.959	1.374	1.504	0.1326
Confusion	12	rs2077171	117756502	T	ADD	1993	1.018	0.1431	0.7692	1.348	0.1259	0.8998
Confusion	12	rs1483757	117761540	G	ADD	1993	0.9275	0.07383	0.8025	1.072	-1.02	0.3077
Confusion	12	rs12578547	117763347	C	ADD	1993	0.9919	0.07702	0.8529	1.154	-0.1053	0.9161
Confusion	12	rs473640	117765714	C	ADD	1993	0.9934	0.0726	0.8617	1.145	-0.09062	0.9278
Confusion	12	rs474523	117765810	T	ADD	1993	0.9729	0.07318	0.8429	1.123	-0.375	0.7076
Confusion	12	rs9658281	117767578	T	ADD	1993	0.8964	0.1264	0.6997	1.148	-0.8651	0.387
Confusion	12	rs576881	117772835	G	ADD	1993	1.101	0.1027	0.9007	1.347	0.9416	0.3464
Confusion	12	rs545654	117777049	T	ADD	1993	1.012	0.08719	0.8526	1.2	0.1315	0.8954
Confusion	12	rs1004356	117777372	C	ADD	1993	0.9987	0.143	0.7546	1.322	-0.009	0.9928
Confusion	12	rs9658265	117777870	C	ADD	1993	0.8366	0.1426	0.6327	1.106	-1.251	0.2109
Confusion	12	rs1552227	117779035	T	ADD	1993	1.042	0.08132	0.8888	1.222	0.5098	0.6102
Confusion	12	rs482555	117781391	C	ADD	1993	0.9154	0.07243	0.7943	1.055	-1.22	0.2224
Confusion	12	rs17509231	117794323	T	ADD	1993	1.054	0.1477	0.789	1.408	0.3558	0.722
Confusion	14	rs7140310	68110737	G	ADD	1993	1.177	0.08864	0.9892	1.4	1.838	0.0661
Confusion	14	rs742869	68113293	A	ADD	1993	1.172	0.08171	0.9982	1.375	1.938	0.05267
Confusion	14	rs1804799	68118364	T	ADD	1993	0.8646	0.08857	0.7268	1.029	-1.643	0.1005
Confusion	21	rs2269127	44077237	A	ADD	1993	1.083	0.07879	0.928	1.264	1.011	0.3119
Confusion	21	rs2269128	44078102	G	ADD	1993	1.088	0.08272	0.9256	1.28	1.025	0.3053
Confusion	21	rs2138327	44085955	T	ADD	1993	1.049	0.07538	0.9049	1.216	0.634	0.5261
Confusion	21	rs2284958	44088631	C	ADD	1993	1.017	0.07556	0.8768	1.179	0.2193	0.8264
Confusion	21	rs1005693	44092814	T	ADD	1993	0.9985	0.07685	0.8589	1.161	-0.0199	0.9841
Confusion	21	rs374281	44096673	T	ADD	1993	1.113	0.1083	0.9003	1.376	0.99	0.3222
Confusion	21	rs3819895	44097740	C	ADD	1993	0.9651	0.07874	0.8271	1.126	-0.4513	0.6518
Confusion	21	rs8130861	44098753	A	ADD	1993	0.9668	0.07872	0.8286	1.128	-0.4289	0.668
Confusion	21	rs3819900	44099707	C	ADD	1993	0.9889	0.07704	0.8503	1.15	-0.145	0.8847
Confusion	21	rs3819902	44100015	C	ADD	1993	0.9684	0.07873	0.8299	1.13	-0.4082	0.6831
Confusion	21	rs2269139	44103949	T	ADD	1993	1.041	0.09111	0.8708	1.245	0.4411	0.6591
Confusion	21	rs8134359	44104825	T	ADD	1993	1.041	0.07678	0.8959	1.211	0.5282	0.5974
Confusion	21	rs11702318	44112366	C	ADD	1993	1.1	0.1097	0.8868	1.363	0.8653	0.3869
Confusion	21	rs2269143	44117425	A	ADD	1993	1.022	0.07897	0.8756	1.193	0.2784	0.7807
Confusion	21	rs2269144	44117997	A	ADD	1993	1.064	0.07398	0.92	1.23	0.8333	0.4046
Confusion	21	rs2269145	44124432	C	ADD	1993	1.059	0.0733	0.9176	1.223	0.787	0.4313
Confusion	21	rs2245730	44125328	A	ADD	1993	1.153	0.1005	0.9469	1.404	1.417	0.1565
Confusion	21	rs8133010	44126321	C	ADD	1993	0.9241	0.07319	0.8006	1.067	-1.079	0.2808
Confusion	21	rs6586341	44134443	A	ADD	1993	0.9971	0.0761	0.859	1.157	-0.03799	0.9697
Confusion	21	rs11203208	44135444	G	ADD	1993	1.008	0.07732	0.8666	1.173	0.1087	0.9134
Confusion	21	rs2839576	44139957	A	ADD	1993	1.137	0.1111	0.9145	1.413	1.156	0.2479
Confusion	21	rs2269149	44141357	T	ADD	1993	1.137	0.1111	0.9145	1.413	1.156	0.2479
Confusion	21	rs1029332	44142979	A	ADD	1993	1.137	0.1111	0.9145	1.413	1.156	0.2479
Confusion	21	rs2284963	44145135	T	ADD	1993	1.044	0.07984	0.8927	1.221	0.5384	0.5903
Confusion	21	rs2284965	44145777	G	ADD	1993	1.044	0.07525	0.9009	1.21	0.5725	0.567
Confusion	21	rs8132186	44151564	G	ADD	1993	1.067	0.148	0.7985	1.426	0.4395	0.6603
Confusion	21	rs9979235	44156769	G	ADD	1993	1.003	0.07768	0.8614	1.168	0.03909	0.9688
Confusion	21	rs8133738	44158636	C	ADD	1993	1.318	0.0986	1.087	1.599	2.803	0.005064
Confusion	21	rs10451851	44161227	A	ADD	1993	0.9591	0.07469	0.8285	1.11	-0.559	0.5762
Confusion	21	rs11203213	44161845	T	ADD	1993	1.238	0.1032	1.011	1.515	2.066	0.03879
Confusion	21	rs6586343	44163625	C	ADD	1993	1.225	0.113	0.9818	1.529	1.797	0.07229
Confusion	21	rs2839583	44168608	C	ADD	1993	0.9953	0.09352	0.8286	1.196	-0.04994	0.9602
Confusion	21	rs2051402	44172809	C	ADD	1993	1.035	0.07463	0.8942	1.198	0.4622	0.644
Confusion	21	rs2284967	44172913	C	ADD	1993	0.9732	0.07367	0.8423	1.124	-0.3692	0.7119
Confusion	21	rs2269161	44175695	A	ADD	1993	0.9039	0.07766	0.7763	1.052	-1.301	0.1932
Confusion	21	rs756574	44177438	A	ADD	1993	0.9041	0.08955	0.7586	1.078	-1.125	0.2605
Confusion	21	rs1547379	44180916	A	ADD	1993	1.053	0.07367	0.9116	1.217	0.7039	0.4815
Confusion	21	rs2284972	44185993	G	ADD	1993	1.118	0.07173	0.9715	1.287	1.557	0.1194
Confusion	21	rs4920149	44188956	T	ADD	1993	1.119	0.07182	0.9724	1.289	1.57	0.1163
Confusion	21	rs6586345	44189948	C	ADD	1993	1.117	0.07171	0.9704	1.285	1.541	0.1232
Confusion	21	rs9978277	44191859	G	ADD	1993	0.886	0.08175	0.7549	1.04	-1.48	0.1388
Depression	1	rs12043505	85785099	C	ADD	1993	0.94	0.1518	0.6981	1.266	-0.4076	0.6836
Depression	1	rs233111	85785655	T	ADD	1993	0.9642	0.07153	0.8381	1.109	-0.5095	0.6104
Depression	1	rs233112	85785751	C	ADD	1993	1.061	0.07935	0.9084	1.24	0.7491	0.4538
Depression	1	rs3813600	85786166	A	ADD	1993	0.9921	0.07468	0.857	1.148	-0.1064	0.9152
Depression	1	rs233115	85786977	A	ADD	1993	1.093	0.0854	0.9248	1.292	1.044	0.2964
Depression	1	rs1498374	85787334	T	ADD	1993	0.9364	0.1495	0.6985	1.255	-0.4398	0.6601
Depression	1	rs17590006	85789270	G	ADD	1993	1.013	0.1015	0.8303	1.236	0.1288	0.8975
Depression	1	rs233130	85795112	C	ADD	1993	1.093	0.0854	0.9248	1.292	1.044	0.2964
Depression	1	rs233072	85807695	G	ADD	1993	1.048	0.07936	0.8969	1.224	0.5894	0.5556
Depression	1	rs233050	85837793	C	ADD	1993	1.072	0.08358	0.9097	1.262	0.827	0.4083
Depression	1	rs761602	85851308	C	ADD	1993	0.8954	0.1496	0.6678	1.201	-0.7385	0.4602
Depression	1	rs11161606	85853902	C	ADD	1993	1.064	0.07123	0.9251	1.223	0.867	0.3859
Depression	1	rs6657732	85874495	T	ADD	1993	0.9523	0.07089	0.8288	1.094	-0.6888	0.4909
Depression	1	rs6673833	85875622	G	ADD	1993	0.979	0.09698	0.8095	1.184	-0.2193	0.8264
Depression	1	rs1975755	85882905	A	ADD	1993	1.068	0.07358	0.9242	1.233	0.8881	0.3745
Depression	1	rs12033170	85888858	G	ADD	1993	0.9792	0.1533	0.7251	1.322	-0.1371	0.891
Depression	1	rs7521189	85889596	A	ADD	1993	0.9455	0.08462	0.801	1.116	-0.6618	0.5081
Depression	1	rs553257	85898330	G	ADD	1993	0.8836	0.1504	0.658	1.186	-0.8232	0.4104
Depression	1	rs1523993	85899128	T	ADD	1993	0.9722	0.09712	0.8037	1.176	-0.29	0.7718
Depression	1	rs593728	85902045	C	ADD	1993	0.9841	0.0897	0.8255	1.173	-0.1783	0.8585
Depression	1	rs11161615	85906816	A	ADD	1993	0.9709	0.0763	0.836	1.127	-0.3873	0.6986
Depression	1	rs11161616	85907625	T	ADD	1993	0.9596	0.1108	0.7723	1.192	-0.3719	0.7099
Depression	1	rs648310	85915134	C	ADD	1993	0.9883	0.072	0.8582	1.138	-0.1641	0.8696
Depression	1	rs659070	85915149	A	ADD	1993	1.149	0.09398	0.9556	1.381	1.477	0.1396
Depression	1	rs11161618	85915402	T	ADD	1993	0.8947	0.09589	0.7414	1.08	-1.161	0.2458
Depression	1	rs1146382	85918101	C	ADD	1993	1.054	0.07	0.9186	1.209	0.747	0.455
Depression	1	rs1146383	85918329	T	ADD	1993	1.094	0.08536	0.9259	1.294	1.058	0.2902
Depression	1	rs506733	85922661	C	ADD	1993	1.091	0.07062	0.9503	1.253	1.238	0.2157
Depression	1	rs12568675	85924464	C	ADD	1993	0.9803	0.07542	0.8456	1.136	-0.2639	0.7918
Depression	1	rs480414	85927463	A	ADD	1993	1.061	0.07978	0.9078	1.241	0.7468	0.4552
Depression	1	rs1403956	85933638	A	ADD	1993	0.8837	0.09527	0.7332	1.065	-1.297	0.1945
Depression	1	rs10782551	85939275	A	ADD	1993	1.093	0.0828	0.9293	1.286	1.074	0.2827
Depression	1	rs7538364	85939350	G	ADD	1993	1.019	0.07792	0.8745	1.187	0.2393	0.8109
Depression	1	rs10158333	85939476	C	ADD	1993	1.037	0.07962	0.8874	1.213	0.4601	0.6455
Depression	1	rs975880	85939935	A	ADD	1993	1.006	0.07539	0.868	1.166	0.08182	0.9348
Depression	1	rs1403955	85940105	G	ADD	1993	1.042	0.07947	0.8919	1.218	0.521	0.6023
Depression	1	rs10493765	85941403	A	ADD	1993	0.9878	0.09919	0.8133	1.2	-0.1234	0.9018
Depression	1	rs7512147	85941419	A	ADD	1993	1.108	0.07004	0.9662	1.271	1.469	0.1418
Depression	1	rs483784	85942086	C	ADD	1993	0.9493	0.0839	0.8053	1.119	-0.6203	0.535
Depression	1	rs512298	85942879	A	ADD	1993	0.8519	0.09103	0.7127	1.018	-1.76	0.07834
Depression	1	rs4949907	85945703	C	ADD	1993	0.897	0.0952	0.7443	1.081	-1.141	0.2537
Depression	1	rs1146391	85946120	C	ADD	1993	1.072	0.1051	0.8724	1.317	0.6616	0.5082
Depression	1	rs1146394	85947200	A	ADD	1993	0.8579	0.07958	0.734	1.003	-1.927	0.05404
Depression	1	rs1146395	85951597	C	ADD	1993	0.8198	0.08557	0.6932	0.9695	-2.323	0.0202
Depression	1	rs562080	85954113	G	ADD	1993	0.8284	0.08796	0.6973	0.9843	-2.14	0.03238
Depression	1	rs6665825	85955261	A	ADD	1993	0.9125	0.1164	0.7263	1.146	-0.7862	0.4318
Depression	1	rs17099243	85955709	A	ADD	1993	1.173	0.06953	1.024	1.345	2.3	0.02147
Depression	1	rs12060378	85967977	T	ADD	1993	1.158	0.06995	1.009	1.328	2.093	0.03634
Depression	1	rs10493768	85972024	G	ADD	1993	1.13	0.06997	0.9849	1.296	1.742	0.08144
Depression	1	rs10493769	85972426	T	ADD	1993	0.8837	0.07076	0.7693	1.015	-1.747	0.08063
Depression	1	rs4420136	85975076	T	ADD	1993	1.123	0.1119	0.9021	1.399	1.039	0.2987
Depression	1	rs12734233	86008536	A	ADD	1993	0.968	0.1043	0.789	1.188	-0.3116	0.7554
Depression	1	rs11161635	86008940	C	ADD	1993	0.8838	0.08165	0.7531	1.037	-1.513	0.1303
Depression	1	rs11161636	86010248	G	ADD	1993	1.054	0.07147	0.916	1.212	0.7321	0.4641
Depression	1	rs1524004	86011057	C	ADD	1993	0.9103	0.07839	0.7806	1.061	-1.199	0.2304
Depression	1	rs1880209	86017278	C	ADD	1993	1.091	0.1265	0.8516	1.399	0.6906	0.4898
Depression	1	rs1524001	86017485	A	ADD	1993	0.909	0.1084	0.735	1.124	-0.88	0.3789
Depression	1	rs17127877	86018324	C	ADD	1993	1.13	0.08837	0.9502	1.343	1.381	0.1672
Depression	1	rs17127878	86019307	T	ADD	1993	0.8447	0.1006	0.6935	1.029	-1.677	0.09355
Depression	1	rs11161637	86021169	G	ADD	1993	0.9603	0.08269	0.8166	1.129	-0.4902	0.624
Depression	1	rs17127881	86021214	T	ADD	1993	1.136	0.0885	0.9551	1.351	1.441	0.1496
Depression	1	rs1378227	86028530	T	ADD	1993	0.8231	0.08367	0.6986	0.9698	-2.327	0.01998
Depression	1	rs10493770	86034864	C	ADD	1993	1.106	0.0818	0.9424	1.299	1.235	0.2168
Depression	1	rs10493772	86035513	T	ADD	1993	1.086	0.07651	0.9348	1.262	1.079	0.2807
Depression	1	rs1378228	86036573	G	ADD	1993	0.8728	0.07036	0.7603	1.002	-1.934	0.05307
Depression	1	rs2297138	86037931	T	ADD	1993	0.7634	0.1044	0.6222	0.9367	-2.586	0.009706
Depression	1	rs6682848	86038476	A	ADD	1993	0.9723	0.09435	0.8082	1.17	-0.2974	0.7661
Depression	1	rs12086058	86040054	G	ADD	1993	1.055	0.07275	0.9152	1.217	0.7419	0.4581
Depression	1	rs12136955	182358944	A	ADD	1993	0.9503	0.07604	0.8187	1.103	-0.6702	0.5027
Depression	1	rs12403634	182360315	T	ADD	1993	1.026	0.07232	0.8903	1.182	0.3528	0.7242
Depression	2	rs1347081	183003366	G	ADD	1993	0.9627	0.1259	0.7522	1.232	-0.3017	0.7629
Depression	2	rs1897472	183026612	C	ADD	1993	0.9669	0.1283	0.7519	1.243	-0.2627	0.7928
Depression	2	rs13420620	183031491	C	ADD	1993	0.9529	0.07359	0.8249	1.101	-0.6563	0.5117
Depression	2	rs6721984	183032495	C	ADD	1993	0.9529	0.07359	0.8249	1.101	-0.6563	0.5117
Depression	2	rs3769811	183037089	T	ADD	1993	0.9663	0.07947	0.827	1.129	-0.4309	0.6665
Depression	2	rs3769802	183043334	C	ADD	1993	0.9741	0.07939	0.8337	1.138	-0.3303	0.7412
Depression	2	rs12612546	183044608	G	ADD	1993	0.9581	0.1309	0.7414	1.238	-0.3269	0.7438
Depression	2	rs3769789	183059200	C	ADD	1993	0.9627	0.07969	0.8235	1.125	-0.4766	0.6337
Depression	2	rs17457303	183065667	G	ADD	1993	1.093	0.07469	0.9445	1.266	1.195	0.232
Depression	2	rs6728985	183083378	G	ADD	1993	0.9732	0.1289	0.756	1.253	-0.2104	0.8333
Depression	2	rs11690832	183086478	C	ADD	1993	0.9635	0.0742	0.8331	1.114	-0.5004	0.6168
Depression	2	rs1432520	183092726	T	ADD	1993	1.085	0.07476	0.9369	1.256	1.089	0.2763
Depression	2	rs10930995	183101882	A	ADD	1993	0.9574	0.07326	0.8293	1.105	-0.5949	0.5519
Depression	2	rs2568675	183108485	C	ADD	1993	0.9542	0.07331	0.8265	1.102	-0.6395	0.5225
Depression	2	rs2623423	183120344	A	ADD	1993	1.082	0.07501	0.9341	1.253	1.052	0.2929
Depression	2	rs12474371	183151764	G	ADD	1993	0.9544	0.09244	0.7962	1.144	-0.5051	0.6135
Depression	2	rs16823011	183155786	C	ADD	1993	1.002	0.07163	0.871	1.153	0.03232	0.9742
Depression	2	rs833141	183162809	T	ADD	1993	0.7901	0.1422	0.598	1.044	-1.657	0.0975
Depression	2	rs833142	183163148	C	ADD	1993	1.042	0.07155	0.9055	1.199	0.5732	0.5665
Depression	2	rs833119	183178206	C	ADD	1993	0.9822	0.08214	0.8361	1.154	-0.219	0.8267
Depression	2	rs833125	183182776	G	ADD	1993	1.038	0.07009	0.9047	1.191	0.5303	0.5959
Depression	2	rs11679657	183183111	T	ADD	1993	0.9886	0.06978	0.8622	1.133	-0.1646	0.8693
Depression	2	rs833126	183185164	C	ADD	1993	1.005	0.09227	0.8385	1.204	0.05145	0.959
Depression	2	rs6715692	183195681	T	ADD	1993	1.043	0.07019	0.909	1.197	0.6012	0.5477
Depression	2	rs17264887	183213152	G	ADD	1993	1.057	0.0711	0.9198	1.215	0.7838	0.4332
Depression	2	rs1564542	183217916	T	ADD	1993	1.067	0.06953	0.931	1.223	0.9311	0.3518
Depression	2	rs11894978	183227222	A	ADD	1993	1.046	0.09854	0.8619	1.268	0.4517	0.6515
Depression	2	rs2195611	183256567	C	ADD	1993	0.9498	0.1221	0.7476	1.207	-0.4219	0.6731
Depression	2	rs1430158	183262128	T	ADD	1993	1.098	0.07126	0.9549	1.263	1.313	0.1893
Depression	2	rs2368253	183284352	C	ADD	1993	0.9559	0.1417	0.7241	1.262	-0.3184	0.7502
Depression	2	rs10931012	183290028	G	ADD	1993	1.1	0.07117	0.9571	1.265	1.343	0.1791
Depression	2	rs1946815	183298160	G	ADD	1993	1.126	0.07227	0.9777	1.298	1.648	0.09935
Depression	2	rs10207132	183300646	G	ADD	1993	1.125	0.07504	0.9713	1.303	1.572	0.116
Depression	2	rs7569537	183306159	C	ADD	1993	0.9829	0.1285	0.7641	1.264	-0.1346	0.8929
Depression	2	rs1125184	183320846	A	ADD	1993	1.095	0.08243	0.9315	1.287	1.1	0.2715
Depression	2	rs12465662	183321841	T	ADD	1993	1.096	0.0823	0.9327	1.288	1.114	0.2655
Depression	2	rs1367204	183324227	A	ADD	1993	1.096	0.0823	0.9327	1.288	1.114	0.2655
Depression	2	rs10171703	183343102	T	ADD	1993	1.072	0.07794	0.9205	1.249	0.8973	0.3695
Depression	2	rs1897104	183350379	G	ADD	1993	1.077	0.07402	0.9319	1.246	1.007	0.3139
Depression	2	rs1594305	183354600	T	ADD	1993	1.105	0.07054	0.9622	1.269	1.414	0.1573
Depression	2	rs4666587	183354887	T	ADD	1993	1.126	0.07063	0.9803	1.293	1.679	0.09323
Depression	2	rs4666844	183354928	A	ADD	1993	1.085	0.07832	0.9304	1.265	1.039	0.2986
Depression	2	rs2082136	183378313	G	ADD	1993	1.107	0.07043	0.9644	1.271	1.445	0.1484
Depression	2	rs3771316	191749035	C	ADD	1993	0.9338	0.09987	0.7678	1.136	-0.6861	0.4927
Depression	2	rs2355570	191781169	A	ADD	1993	0.8775	0.06971	0.7654	1.006	-1.875	0.06076
Depression	2	rs1517354	191815866	G	ADD	1993	0.8347	0.1057	0.6785	1.027	-1.708	0.08757
Depression	2	rs883844	191825769	C	ADD	1993	0.9557	0.07623	0.8231	1.11	-0.5938	0.5526
Depression	2	rs10437	191828686	G	ADD	1993	0.9654	0.09134	0.8072	1.155	-0.3855	0.6998
Depression	2	rs6725303	211354027	A	ADD	1993	0.8969	0.1122	0.7199	1.118	-0.9695	0.3323
Depression	2	rs759688	211357218	G	ADD	1993	1.171	0.07666	1.008	1.361	2.064	0.03899
Depression	2	rs918233	211376416	C	ADD	1993	1.093	0.07149	0.9503	1.258	1.248	0.2122
Depression	2	rs10188695	211387772	A	ADD	1993	0.807	0.08858	0.6784	0.9601	-2.42	0.01551
Depression	2	rs981024	211396680	A	ADD	1993	0.8105	0.07638	0.6978	0.9414	-2.75	0.005956
Depression	2	rs2250976	211404035	G	ADD	1993	0.8088	0.07627	0.6965	0.9392	-2.782	0.005398
Depression	2	rs2887913	211420207	C	ADD	1993	0.8088	0.07627	0.6965	0.9392	-2.782	0.005398
Depression	2	rs10804185	211428354	G	ADD	1993	0.9036	0.1122	0.7253	1.126	-0.903	0.3665
Depression	2	rs10515951	211431038	T	ADD	1993	1.163	0.07602	1.002	1.35	1.991	0.0465
Depression	2	rs6714124	211436065	T	ADD	1993	0.8458	0.08431	0.7169	0.9977	-1.987	0.04691
Depression	2	rs10165443	211446121	C	ADD	1993	0.9792	0.07103	0.852	1.126	-0.2955	0.7676
Depression	2	rs4399666	211448659	C	ADD	1993	0.9792	0.07103	0.852	1.126	-0.2955	0.7676
Depression	2	rs10184633	211457261	C	ADD	1993	0.9797	0.0711	0.8523	1.126	-0.288	0.7733
Depression	2	rs9288418	211465113	A	ADD	1993	0.8912	0.1272	0.6945	1.144	-0.9056	0.3651
Depression	2	rs2371000	211465780	T	ADD	1993	0.9745	0.07095	0.848	1.12	-0.3643	0.7156
Depression	2	rs2371001	211467548	G	ADD	1993	0.8456	0.08416	0.717	0.9973	-1.993	0.0463
Depression	2	rs6734696	211469123	A	ADD	1993	0.9757	0.07109	0.8488	1.122	-0.3461	0.7293
Depression	2	rs13010668	211470493	G	ADD	1993	1.209	0.07548	1.043	1.402	2.519	0.01176
Depression	2	rs2371002	211471071	G	ADD	1993	0.9827	0.07077	0.8554	1.129	-0.2464	0.8053
Depression	2	rs3821135	211486368	G	ADD	1993	1.135	0.07542	0.9787	1.315	1.675	0.09399
Depression	2	rs12468557	211495587	T	ADD	1993	0.8723	0.1343	0.6705	1.135	-1.017	0.3091
Depression	2	rs6750325	211501333	T	ADD	1993	0.8669	0.1314	0.67	1.121	-1.087	0.2769
Depression	2	rs2302909	211503556	T	ADD	1993	0.8623	0.1105	0.6944	1.071	-1.341	0.18
Depression	2	rs4356603	211508287	A	ADD	1993	0.8614	0.1105	0.6937	1.07	-1.35	0.1771
Depression	2	rs2371011	211514492	G	ADD	1993	1.107	0.07272	0.9601	1.277	1.4	0.1614
Depression	2	rs7599931	211517423	G	ADD	1993	0.9908	0.08496	0.8388	1.17	-0.1092	0.913
Depression	2	rs2287598	211523163	A	ADD	1993	0.9177	0.06938	0.8011	1.051	-1.237	0.216
Depression	2	rs2270476	211525764	A	ADD	1993	0.9255	0.07178	0.804	1.065	-1.079	0.2808
Depression	2	rs12997383	211529850	T	ADD	1993	0.981	0.1149	0.7832	1.229	-0.1672	0.8672
Depression	2	rs2287596	211532703	T	ADD	1993	1.122	0.07242	0.9734	1.293	1.588	0.1123
Depression	2	rs715	211543055	C	ADD	1993	0.9426	0.09683	0.7797	1.14	-0.6105	0.5415
Depression	3	rs13099450	52013883	G	ADD	1993	0.8939	0.09309	0.7448	1.073	-1.205	0.2281
Depression	3	rs323895	52021316	G	ADD	1993	0.9335	0.1403	0.709	1.229	-0.4908	0.6236
Depression	4	rs13124532	120416445	T	ADD	1993	0.8896	0.1155	0.7094	1.116	-1.013	0.311
Depression	4	rs11734241	120416872	G	ADD	1993	0.9876	0.07345	0.8552	1.14	-0.1702	0.8649
Depression	4	rs13107334	120424580	G	ADD	1993	0.9258	0.09214	0.7729	1.109	-0.8363	0.403
Depression	4	rs4834779	120425246	A	ADD	1993	1.079	0.07574	0.9305	1.252	1.008	0.3133
Depression	4	rs13121569	120428404	G	ADD	1993	0.8546	0.1092	0.6899	1.059	-1.439	0.1501
Depression	4	rs3822192	120445720	C	ADD	1993	0.9857	0.07351	0.8535	1.138	-0.1954	0.8451
Depression	4	rs1155577	120449810	T	ADD	1993	1.079	0.07064	0.9392	1.239	1.072	0.2838
Depression	4	rs1155576	120450159	C	ADD	1993	0.9801	0.07356	0.8485	1.132	-0.2734	0.7846
Depression	4	rs17358524	120491714	G	ADD	1993	0.861	0.1254	0.6735	1.101	-1.194	0.2326
Depression	4	rs12646525	120502461	T	ADD	1993	0.8655	0.1015	0.7094	1.056	-1.423	0.1548
Depression	4	rs2389870	120522038	C	ADD	1993	0.8515	0.1092	0.6874	1.055	-1.472	0.141
Depression	4	rs10518335	120522172	T	ADD	1993	0.8605	0.1015	0.7053	1.05	-1.48	0.1388
Depression	4	rs10518336	120522934	A	ADD	1993	0.9257	0.07013	0.8068	1.062	-1.101	0.2707
Depression	4	rs6847164	120534734	C	ADD	1993	0.8882	0.1147	0.7094	1.112	-1.034	0.3013
Depression	4	rs6832740	120546136	C	ADD	1993	0.9592	0.07152	0.8338	1.104	-0.5822	0.5604
Depression	6	rs2781667	131895144	T	ADD	1993	0.9674	0.07548	0.8344	1.122	-0.4386	0.6609
Depression	6	rs2781668	131897278	T	ADD	1993	0.9895	0.08126	0.8438	1.16	-0.1299	0.8966
Depression	6	rs2246012	131898208	C	ADD	1993	0.9683	0.07268	0.8398	1.117	-0.4426	0.6581
Depression	6	rs3799143	165747715	G	ADD	1993	0.9705	0.1142	0.776	1.214	-0.2619	0.7934
Depression	6	rs3778248	165754461	A	ADD	1993	1.064	0.07486	0.919	1.232	0.8312	0.4059
Depression	6	rs525643	165754976	T	ADD	1993	1.064	0.07486	0.919	1.232	0.8312	0.4059
Depression	6	rs484842	165759915	C	ADD	1993	1.059	0.07496	0.914	1.226	0.7605	0.447
Depression	6	rs487489	165765865	A	ADD	1993	1.118	0.07236	0.9703	1.288	1.543	0.1229
Depression	6	rs537436	165768220	G	ADD	1993	1.116	0.07232	0.9687	1.286	1.52	0.1286
Depression	6	rs575669	165790374	C	ADD	1993	1.116	0.07232	0.9687	1.286	1.52	0.1286
Depression	6	rs572280	165798068	A	ADD	1993	1.13	0.07244	0.9805	1.302	1.688	0.09143
Depression	6	rs16897780	165798443	A	ADD	1993	1.019	0.07353	0.8818	1.176	0.2494	0.803
Depression	6	rs220807	165798894	C	ADD	1993	1.09	0.07197	0.9468	1.255	1.2	0.2301
Depression	6	rs9457084	165798963	A	ADD	1993	1.014	0.071	0.8823	1.165	0.1968	0.8439
Depression	6	rs220806	165799038	T	ADD	1993	0.9434	0.08094	0.805	1.106	-0.7199	0.4716
Depression	6	rs17193	165801183	G	ADD	1993	0.9772	0.0733	0.8464	1.128	-0.3148	0.7529
Depression	6	rs3818177	165808429	T	ADD	1993	1.023	0.07699	0.8798	1.19	0.2965	0.7668
Depression	6	rs12528988	165814173	C	ADD	1993	0.9787	0.0826	0.8324	1.151	-0.2609	0.7942
Depression	6	rs220772	165821351	C	ADD	1993	1.009	0.07318	0.8745	1.165	0.1274	0.8986
Depression	6	rs220771	165821402	T	ADD	1993	1.003	0.1287	0.7791	1.29	0.02054	0.9836
Depression	6	rs578654	165831491	C	ADD	1993	0.9406	0.07536	0.8115	1.09	-0.812	0.4168
Depression	6	rs220740	165832227	T	ADD	1993	1.011	0.1288	0.7855	1.301	0.08562	0.9318
Depression	6	rs220813	165836746	C	ADD	1993	1.085	0.1139	0.8681	1.357	0.7183	0.4725
Depression	6	rs220809	165837800	T	ADD	1993	1.023	0.07066	0.8911	1.175	0.328	0.7429
Depression	6	rs470278	165846042	G	ADD	1993	0.9845	0.07978	0.842	1.151	-0.1953	0.8452
Depression	6	rs220817	165850480	T	ADD	1993	1.044	0.07935	0.8934	1.219	0.5392	0.5897
Depression	6	rs454165	165852979	C	ADD	1993	0.9488	0.07071	0.826	1.09	-0.7431	0.4574
Depression	6	rs3778250	165860246	G	ADD	1993	1.029	0.07821	0.8826	1.199	0.3634	0.7163
Depression	6	rs1967290	165861013	A	ADD	1993	1.009	0.0791	0.8641	1.178	0.1129	0.9101
Depression	6	rs221749	165863036	C	ADD	1993	1.084	0.09073	0.9073	1.295	0.888	0.3745
Depression	6	rs221748	165865657	A	ADD	1993	0.924	0.07177	0.8028	1.064	-1.101	0.2711
Depression	6	rs221746	165866460	G	ADD	1993	1.081	0.07065	0.9413	1.242	1.104	0.2697
Depression	6	rs7748041	165871066	T	ADD	1993	1.052	0.07958	0.8998	1.229	0.6336	0.5263
Depression	6	rs221735	165883486	G	ADD	1993	0.998	0.07459	0.8623	1.155	-0.02689	0.9785
Depression	6	rs221724	165887531	T	ADD	1993	0.849	0.09125	0.7099	1.015	-1.794	0.07279
Depression	6	rs9459421	165895824	C	ADD	1993	1.164	0.0767	1.001	1.352	1.976	0.04813
Depression	6	rs617739	165896944	A	ADD	1993	1.101	0.07535	0.9497	1.276	1.274	0.2025
Depression	6	rs617817	165896984	G	ADD	1993	1.101	0.07535	0.9497	1.276	1.274	0.2025
Depression	6	rs471544	165901124	C	ADD	1993	1.098	0.07541	0.9474	1.273	1.244	0.2135
Depression	6	rs221730	165905549	G	ADD	1993	0.919	0.07481	0.7936	1.064	-1.129	0.2587
Depression	6	rs537557	165909462	T	ADD	1993	1.098	0.07541	0.9474	1.273	1.244	0.2135
Depression	6	rs676389	165912970	C	ADD	1993	1.178	0.07719	1.013	1.371	2.128	0.03338
[truncated: 29,642 more rows]
